# Supplementary material for: Prediction accuracy of genomic estimated breeding values for fruit traits in cultivated tomato (Solanum lycopersicum L.)
Source: BMC Plant Biol. 2024 Mar 27;24:222. doi: 10.1186/s12870-024-04934-8 (PMC10976779; doi:10.1186/s12870-024-04934-8)
Supplement: Supplementary file 1 — Supplementary Material 1: Table S1. Description of 353 tomato accessions used in this study and their membership coefficients (Q matrix) at the best K (K = 7) based on STRUCTURE analysis using 31,142 SNPs [file 12870_2024_4934_MOESM1_ESM.xlsx]

## Sheet: Table S1
Table S1. Discription of 353 tomato accessions used in this study and their membership coeffcients (Q matrix) at the best K (K=7) based on STRUCTURE analysis using 31,142 SNPs
No	Accession name	Species	Country of origin	STRUCTRUE cluster	Membership coefficients (K=7a)
					Q1	Q2	Q3	Q4	Q5	Q6	Q7
1	TGC1_039	Solanum lycopersicum	India	1	1	0	0	0	0	0	0
2	TGC1_041	Solanum lycopersicum	India	1	1	0	0	0	0	0	0
3	TGC1_046	Solanum lycopersicum	India	1	1	0	0	0	0	0	0
4	TGC1_103	Solanum lycopersicum	India	1	1	0	0	0	0	0	0
5	TGC1_098	Solanum lycopersicum	India	1	0.991	0.009	0	0	0	0	0
6	TGC1_078	Solanum lycopersicum	India	1	0.977	0.004	0	0.007	0.003	0.005	0.004
7	TGC1_047	Solanum lycopersicum	India	1	0.919	0.081	0	0	0	0	0
8	TGC1_056	Solanum lycopersicum	India	1	0.903	0.097	0	0	0	0	0
9	TGC1_049	Solanum lycopersicum	India	1	0.898	0.012	0.03	0	0.003	0	0.057
10	TGC1_089	Solanum lycopersicum	India	1	0.869	0.071	0	0	0	0.06	0
11	TGC1_147	Solanum lycopersicum	China	1	0.718	0	0.044	0	0	0.238	0
12	TGC1_079	Solanum lycopersicum	India	1	0.653	0.046	0	0	0.301	0	0
13	TGC1_063	Solanum lycopersicum	India	1	0.594	0.09	0	0	0	0.316	0
14	TGC1_052	Solanum lycopersicum	India	1	0.542	0.088	0	0.002	0	0.366	0.001
15	TGC1_088	Solanum lycopersicum	India	1	0.536	0.261	0.145	0.012	0.042	0	0.003
16	TGC2_165	Solanum lycopersicum	Korea	1	0.514	0	0.05	0	0.412	0.023	0
17	TGC1_075	Solanum lycopersicum	India	1	0.511	0.255	0.087	0	0.146	0	0
18	TGC1_033	Solanum lycopersicum	India	1	0.499	0.283	0.156	0	0.061	0	0.001
19	TGC2_111	Solanum lycopersicum	Korea	1	0.499	0.238	0.203	0	0	0.059	0
20	TGC1_076	Solanum lycopersicum	India	1	0.472	0.367	0.135	0	0.024	0	0.001
21	TGC1_040	Solanum lycopersicum	India	1	0.439	0.413	0	0	0	0.147	0
22	TGC1_062	Solanum lycopersicum	India	1	0.439	0.397	0	0.007	0	0.154	0.003
23	TGC1_051	Solanum lycopersicum	India	1	0.433	0.427	0	0	0	0.139	0
24	TGC1_061	Solanum lycopersicum	India	1	0.402	0.293	0.304	0	0	0	0
25	TGC2_136	Solanum lycopersicum	Korea	1	0.339	0.117	0	0.279	0.265	0	0.001
26	TGC1_027	Solanum lycopersicum	India	2	0	1	0	0	0	0	0
27	TGC1_006	Solanum lycopersicum	Srilanka	2	0	0.999	0	0	0	0	0.001
28	TGC1_025	Solanum lycopersicum	India	2	0	0.999	0.001	0	0	0	0.001
29	TGC2_167	Solanum lycopersicum	Korea	2	0	0.953	0	0	0	0.047	0
30	TGC1_067	Solanum lycopersicum	Tunisie	2	0	0.896	0.074	0	0	0.03	0
31	TGC1_050	Solanum lycopersicum	India	2	0	0.872	0	0	0.128	0	0
32	TGC1_038	Solanum lycopersicum	India	2	0	0.871	0	0	0.129	0	0
33	TGC1_091	Solanum lycopersicum	China	2	0	0.868	0.132	0	0	0	0
34	TGC1_058	Solanum lycopersicum	India	2	0	0.867	0	0	0	0.03	0.104
35	TGC1_082	Solanum lycopersicum	India	2	0	0.867	0	0	0.133	0	0
36	TGC1_083	Solanum lycopersicum	India	2	0	0.861	0	0	0.139	0	0
37	TGC1_092	Solanum lycopersicum	Turkey	2	0	0.86	0.139	0	0	0	0
38	TGC2_082	Solanum lycopersicum	China	2	0	0.83	0.169	0	0	0	0
39	TGC1_100	Solanum lycopersicum	India	2	0	0.8	0.2	0	0	0	0
40	TGC1_043	Solanum lycopersicum	Turkey	2	0	0.799	0.196	0	0.002	0	0.003
41	TGC1_160	Solanum lycopersicum	Turkey	2	0	0.791	0	0	0	0.208	0
42	TGC1_161	Solanum lycopersicum	Turkey	2	0	0.791	0	0	0	0.209	0.001
43	TGC1_099	Solanum lycopersicum	India	2	0	0.79	0.21	0	0	0	0
44	TGC1_109	Solanum lycopersicum	India	2	0	0.758	0.104	0	0	0.137	0.001
45	TGC1_135	Solanum lycopersicum	Unknown	2	0	0.753	0.105	0	0	0.14	0.002
46	TGC1_118	Solanum lycopersicum	India	2	0	0.741	0	0	0.232	0	0.027
47	TGC1_120	Solanum lycopersicum	India	2	0	0.736	0	0	0.235	0	0.028
48	TGC1_086	Solanum lycopersicum	India	2	0.016	0.727	0.075	0	0	0.126	0.056
49	TGC1_070	Solanum lycopersicum	India	2	0	0.712	0.238	0	0	0.049	0.001
50	TGC1_140	Solanum lycopersicum	India	2	0	0.705	0.048	0	0	0.247	0
51	TGC1_104	Solanum lycopersicum	India	2	0.307	0.693	0	0	0	0	0.001
52	TGC1_066	Solanum lycopersicum	Tunisie	2	0	0.68	0.219	0	0.095	0.006	0
53	TGC2_039	Solanum lycopersicum	US	2	0.057	0.672	0.095	0.024	0	0.137	0.015
54	TGC1_069	Solanum lycopersicum	Tunisie	2	0	0.671	0.329	0	0	0	0
55	TGC1_087	Solanum lycopersicum	China	2	0	0.665	0.334	0	0	0	0
56	TGC1_112	Solanum lycopersicum	India	2	0.11	0.66	0.11	0.036	0	0.083	0.001
57	TGC1_107	Solanum lycopersicum	India	2	0.097	0.654	0.248	0	0	0	0.001
58	TGC1_081	Solanum lycopersicum	India	2	0	0.645	0.345	0.01	0	0	0
59	TGC2_072	Solanum lycopersicum	Uzbekistan	2	0	0.643	0.218	0	0	0.14	0
60	TGC1_064	Solanum lycopersicum	India	2	0	0.633	0.061	0	0.265	0.041	0
61	TGC1_037	Solanum lycopersicum	Unknown	2	0	0.627	0.07	0	0.266	0.037	0
62	TGC1_105	Solanum lycopersicum	India	2	0.373	0.627	0	0	0	0	0
63	TGC1_158	Solanum lycopersicum	India	2	0	0.626	0.373	0	0	0	0
64	TGC1_139	Solanum lycopersicum	India	2	0	0.622	0.068	0	0.27	0.04	0
65	TGC1_035	Solanum lycopersicum	India	2	0	0.62	0.069	0	0.27	0.04	0
66	TGC1_162	Solanum lycopersicum	Taiwan, China	2	0	0.619	0	0	0.355	0	0.026
67	TGC1_113	Solanum lycopersicum	India	2	0.085	0.609	0.096	0.122	0.025	0.063	0
68	TGC1_153	Solanum lycopersicum	China	2	0	0.602	0.323	0	0	0.075	0
69	TGC1_053	Solanum lycopersicum	India	2	0	0.587	0.224	0	0.188	0	0
70	TGC1_071	Solanum lycopersicum	India	2	0	0.569	0.218	0	0	0.213	0
71	TGC1_068	Solanum lycopersicum	Tunisie	2	0	0.56	0.248	0	0	0.192	0
72	TGC1_132	Solanum lycopersicum	India	2	0	0.549	0.169	0.126	0.156	0	0
73	TGC1_127	Solanum lycopersicum	India	2	0.136	0.543	0.215	0	0	0.065	0.041
74	TGC1_054	Solanum lycopersicum	India	2	0.075	0.533	0.385	0	0	0.006	0
75	TGC2_045	Solanum lycopersicum	Russia	2	0	0.527	0	0	0	0.454	0.019
76	TGC1_080	Solanum lycopersicum	India	2	0.021	0.525	0.204	0.038	0	0.206	0.005
77	TGC2_032	Solanum lycopersicum	US	2	0	0.523	0.433	0.007	0	0	0.037
78	TGC2_122	Solanum lycopersicum	Korea	2	0	0.522	0.433	0.008	0	0	0.037
79	TGC1_077	Solanum lycopersicum	India	2	0.037	0.515	0	0.078	0.362	0.006	0.001
80	TGC1_085	Solanum lycopersicum	Turkey	2	0	0.509	0.491	0	0	0	0
81	TGC1_065	Solanum lycopersicum	India	2	0	0.459	0.383	0	0	0.15	0.008
82	TGC1_055	Solanum lycopersicum	India	2	0	0.45	0.154	0	0.079	0.316	0
83	TGC1_133	Solanum lycopersicum	India	2	0	0.442	0.225	0.097	0.042	0.194	0
84	TGC1_116	Solanum lycopersicum	India	2	0.064	0.435	0.156	0	0.297	0.047	0
85	TGC1_057	Solanum lycopersicum	India	2	0.369	0.423	0.207	0	0	0	0
86	TGC1_094	Solanum lycopersicum	China	2	0.069	0.417	0	0.237	0.274	0	0.002
87	TGC1_045	Solanum lycopersicum	India	2	0.106	0.4	0.295	0	0	0.176	0.023
88	TGC1_157	Solanum lycopersicum	China	2	0	0.4	0.252	0.019	0.137	0.098	0.095
89	TGC1_111	Solanum lycopersicum	India	2	0.04	0.386	0.351	0.009	0	0.209	0.004
90	TGC1_117	Solanum lycopersicum	India	2	0.085	0.362	0.206	0	0.279	0.067	0
91	TGC1_044	Solanum lycopersicum	India	2	0.05	0.35	0.307	0	0	0.25	0.044
92	TGC1_028	Solanum lycopersicum	India	2	0	0.319	0.185	0.118	0.189	0.093	0.096
93	TGC1_042	Solanum lycopersicum	India	2	0.271	0.301	0.07	0	0.189	0.115	0.054
94	TGC1_130	Solanum lycopersicum	Thailand	3	0	0	1	0	0	0	0
95	TGC1_151	Solanum lycopersicum	Thailand	3	0	0	1	0	0	0	0
96	TGC1_152	Solanum lycopersicum	Thailand	3	0	0	1	0	0	0	0
97	TGC1_154	Solanum lycopersicum	China	3	0	0	1	0	0	0	0
98	TGC1_138	Solanum lycopersicum	Turkey	3	0	0.078	0.921	0	0	0	0
99	TGC2_075	Solanum lycopersicum	Uzbekistan	3	0	0.094	0.906	0	0	0	0
100	TGC1_114	Solanum lycopersicum	Turkey	3	0.029	0.051	0.899	0	0	0	0.022
101	TGC2_074	Solanum lycopersicum	Uzbekistan	3	0	0.105	0.894	0	0	0	0
102	TGC2_001	Solanum lycopersicum	US	3	0.032	0.114	0.853	0	0	0	0
103	TGC2_079	Solanum lycopersicum	China	3	0	0	0.84	0	0.144	0.015	0.001
104	TGC1_146	Solanum lycopersicum	China	3	0	0	0.813	0	0.182	0.005	0
105	TGC2_160	Solanum lycopersicum	Korea	3	0	0	0.812	0	0	0.188	0
106	TGC2_086	Solanum lycopersicum	Russia	3	0	0	0.791	0	0	0.209	0
107	TGC1_115	Solanum lycopersicum	Turkey	3	0	0.12	0.783	0	0.097	0	0
108	TGC2_115	Solanum lycopersicum	Korea	3	0.118	0.03	0.78	0.041	0	0.03	0
109	TGC2_080	Solanum lycopersicum	China	3	0	0	0.76	0	0	0.24	0
110	TGC1_148	Solanum lycopersicum	Israel	3	0.027	0.202	0.687	0	0	0.003	0.082
111	TGC2_078	Solanum lycopersicum	China	3	0.164	0	0.685	0.086	0.002	0	0.064
112	TGC1_129	Solanum lycopersicum	Israel	3	0	0.336	0.664	0	0	0	0
113	TGC1_029	Solanum lycopersicum	India	3	0.097	0.034	0.639	0.183	0	0.046	0
114	TGC2_083	Solanum lycopersicum	Russia	3	0	0.125	0.614	0	0	0.259	0.002
115	TGC2_177	Solanum lycopersicum	Korea	3	0	0	0.599	0	0.401	0	0
116	TGC2_178	Solanum lycopersicum	Korea	3	0	0	0.599	0	0.401	0	0
117	TGC1_156	Solanum lycopersicum	China	3	0	0.125	0.597	0	0	0.276	0.002
118	TGC1_126	Solanum lycopersicum	India	3	0.419	0	0.581	0	0	0	0
119	TGC2_081	Solanum lycopersicum	China	3	0	0	0.579	0.115	0.306	0	0
120	TGC2_116	Solanum lycopersicum	Korea	3	0.362	0	0.574	0.039	0.025	0	0
121	TGC2_176	Solanum lycopersicum	Korea	3	0.076	0	0.569	0.19	0	0	0.166
122	TGC1_110	Solanum lycopersicum	India	3	0.236	0	0.558	0	0	0.023	0.183
123	TGC1_137	Solanum lycopersicum	India	3	0.236	0	0.558	0	0	0.023	0.182
124	TGC1_136	Solanum lycopersicum	India	3	0.235	0	0.556	0	0	0.026	0.182
125	TGC2_113	Solanum lycopersicum	Korea	3	0.074	0	0.553	0.029	0.032	0.294	0.018
126	TGC1_134	Solanum lycopersicum	India	3	0.235	0	0.552	0	0	0.03	0.182
127	TGC2_168	Solanum lycopersicum	Korea	3	0.277	0	0.51	0.036	0.056	0.077	0.044
128	TGC1_093	Solanum lycopersicum	India	3	0	0.119	0.5	0	0.097	0.239	0.044
129	TGC1_072	Solanum lycopersicum	India	3	0.001	0.044	0.49	0.073	0	0.295	0.097
130	TGC2_048	Solanum lycopersicum	Russia	3	0.023	0.117	0.488	0	0	0.36	0.011
131	TGC1_036	Solanum lycopersicum	India	3	0	0	0.48	0	0.276	0.244	0
132	TGC1_124	Solanum lycopersicum	India	3	0	0	0.479	0	0.279	0.242	0
133	TGC1_159	Solanum lycopersicum	India	3	0	0.257	0.459	0	0.218	0.065	0.001
134	TGC1_108	Solanum lycopersicum	India	3	0.037	0.413	0.446	0	0	0.06	0.043
135	TGC1_030	Solanum lycopersicum	India	3	0	0.173	0.444	0.182	0.061	0.13	0.01
136	TGC1_155	Solanum lycopersicum	India	3	0	0.182	0.442	0	0.376	0	0
137	TGC2_146	Solanum lycopersicum	Korea	3	0.027	0.11	0.436	0.046	0.208	0.127	0.045
138	TGC2_059	Solanum lycopersicum	Russia	3	0	0.072	0.426	0	0.364	0.139	0
139	TGC2_036	Solanum lycopersicum	US	3	0.198	0	0.416	0.02	0	0.366	0
140	TGC1_141	Solanum lycopersicum	India	3	0.268	0.326	0.406	0	0	0	0
141	TGC2_147	Solanum lycopersicum	Korea	3	0.045	0	0.373	0.106	0.334	0.041	0.1
142	TGC2_189	Solanum lycopersicum	Korea	3	0.092	0.088	0.373	0	0.362	0	0.084
143	TGC1_123	Solanum lycopersicum	India	3	0.001	0.128	0.364	0.053	0.097	0.275	0.083
144	TGC1_131	Solanum lycopersicum	China	3	0	0.239	0.363	0.033	0.207	0	0.158
145	TGC1_073	Solanum lycopersicum	India	3	0	0.323	0.349	0	0.206	0.025	0.097
146	TGC1_074	Solanum lycopersicum	India	3	0	0.326	0.334	0	0.207	0.028	0.104
147	TGC1_031	Solanum lycopersicum	India	3	0.102	0.179	0.32	0.106	0.293	0	0
148	TGC1_121	Solanum lycopersicum	India	3	0.212	0.194	0.266	0	0.067	0.215	0.046
149	TGC1_019	Solanum lycopersicum	India	4	0	0	0	1	0	0	0
150	TGC2_015	Solanum lycopersicum	US	4	0	0	0	0.999	0	0	0.001
151	TGC1_018	Solanum lycopersicum	India	4	0	0	0	0.912	0	0	0.088
152	TGC1_005	Solanum lycopersicum	Unknown	4	0	0.032	0	0.889	0	0	0.079
153	TGC2_144	Solanum lycopersicum	Korea	4	0	0	0	0.885	0	0	0.115
154	TGC1_004	Solanum lycopersicum	Unknown	4	0	0.007	0	0.883	0	0	0.11
155	TGC1_090	Solanum lycopersicum	Unknown	4	0	0	0	0.869	0.061	0.07	0
156	TGC2_149	Solanum lycopersicum	Korea	4	0.001	0.009	0.107	0.855	0.018	0	0.009
157	TGC2_052	Solanum lycopersicum	Netherlands	4	0	0	0	0.84	0.035	0	0.125
158	TGC1_015	Solanum lycopersicum	China	4	0.07	0.065	0	0.791	0.074	0	0
159	TGC2_141	Solanum lycopersicum	Korea	4	0	0	0	0.758	0.058	0	0.184
160	TGC1_024	Solanum lycopersicum	Unknown	4	0	0	0.098	0.737	0	0.139	0.026
161	TGC2_103	Solanum lycopersicum	Korea	4	0	0	0	0.687	0.235	0	0.078
162	TGC2_148	Solanum lycopersicum	Korea	4	0.205	0.028	0	0.651	0	0.067	0.05
163	TGC1_014	Solanum lycopersicum	China	4	0.045	0.058	0	0.644	0.173	0	0.079
164	TGC1_023	Solanum lycopersicum	Unknown	4	0.001	0.16	0	0.618	0.202	0	0.02
165	TGC2_134	Solanum lycopersicum	Korea	4	0	0	0	0.609	0.278	0.038	0.074
166	TGC2_117	Solanum lycopersicum	Korea	4	0	0	0	0.603	0	0	0.397
167	TGC2_114	Solanum lycopersicum	Korea	4	0	0	0.033	0.601	0.114	0.136	0.117
168	TGC1_084	Solanum lycopersicum	Unknown	4	0	0.247	0	0.599	0.154	0	0
169	TGC2_180	Solanum lycopersicum	Korea	4	0.001	0	0	0.576	0.385	0	0.038
170	TGC2_127	Solanum lycopersicum	Korea	4	0	0	0	0.567	0.433	0	0
171	TGC1_011	Solanum lycopersicum	Israel	4	0	0.1	0.125	0.555	0.128	0	0.092
172	TGC2_135	Solanum lycopersicum	Korea	4	0	0	0	0.551	0.446	0	0.003
173	TGC2_133	Solanum lycopersicum	Korea	4	0	0	0	0.547	0.372	0.03	0.051
174	TGC2_139	Solanum lycopersicum	Korea	4	0	0.058	0	0.541	0.18	0.04	0.182
175	TGC2_099	Solanum lycopersicum	Korea	4	0	0	0	0.54	0.46	0	0
176	TGC1_017	Solanum lycopersicum	Taiwan, China	4	0	0.24	0	0.537	0	0.146	0.077
177	TGC2_126	Solanum lycopersicum	Korea	4	0	0	0	0.536	0.464	0	0
178	TGC1_013	Solanum lycopersicum	Israel	4	0	0.124	0.095	0.533	0.185	0	0.062
179	TGC1_012	Solanum lycopersicum	Israel	4	0	0.107	0.192	0.525	0.132	0	0.045
180	TGC2_182	Solanum lycopersicum	Korea	4	0.091	0.247	0	0.521	0	0.14	0.001
181	TGC1_010	Solanum lycopersicum	Israel	4	0	0.178	0.115	0.509	0.163	0	0.035
182	TGC2_140	Solanum lycopersicum	Korea	4	0	0	0	0.507	0.245	0.126	0.122
183	TGC2_129	Solanum lycopersicum	Korea	4	0	0.012	0	0.504	0.343	0	0.14
184	TGC2_132	Solanum lycopersicum	Korea	4	0	0.076	0	0.478	0.302	0.143	0.001
185	TGC2_181	Solanum lycopersicum	Korea	4	0	0	0	0.453	0.359	0.17	0.017
186	TGC1_001	Solanum lycopersicum	Unknown	4	0.262	0.176	0	0.421	0	0	0.141
187	TGC1_096	Solanum lycopersicum	India	4	0.001	0.004	0.201	0.389	0	0.255	0.15
188	TGC1_095	Solanum lycopersicum	India	4	0.017	0.006	0.199	0.382	0	0.266	0.13
189	TGC2_104	Solanum lycopersicum	Korea	4	0.202	0.19	0.002	0.379	0.225	0	0.002
190	TGC1_097	Solanum lycopersicum	India	4	0.012	0.002	0.187	0.37	0	0.289	0.139
191	TGC1_008	Solanum lycopersicum	Unknown	4	0.021	0.147	0.179	0.348	0	0.128	0.178
192	TGC2_145	Solanum lycopersicum	Korea	4	0	0	0	0.348	0.191	0.326	0.134
193	TGC2_137	Solanum lycopersicum	Korea	4	0.251	0.226	0	0.347	0.172	0	0.004
194	TGC1_007	Solanum lycopersicum	Unknown	4	0.003	0.128	0.201	0.33	0	0.163	0.176
195	TGC2_094	Solanum lycopersicum	Korea	5	0.037	0.023	0.165	0.011	0.758	0	0.006
196	TGC1_034	Solanum lycopersicum	India	5	0.11	0.138	0	0	0.752	0	0
197	TGC2_095	Solanum lycopersicum	Korea	5	0	0	0	0.367	0.632	0	0.001
198	TGC2_096	Solanum lycopersicum	Korea	5	0	0	0	0.376	0.624	0	0
199	TGC2_123	Solanum lycopersicum	Korea	5	0	0	0	0.38	0.619	0	0
200	TGC2_098	Solanum lycopersicum	Korea	5	0	0	0	0.4	0.6	0	0
201	TGC2_110	Solanum lycopersicum	Korea	5	0.157	0	0	0.21	0.595	0	0.038
202	TGC2_179	Solanum lycopersicum	Korea	5	0	0	0	0.425	0.575	0	0
203	TGC1_106	Solanum lycopersicum	India	5	0	0.426	0	0	0.574	0	0
204	TGC2_102	Solanum lycopersicum	Korea	5	0.13	0	0	0.165	0.574	0	0.131
205	TGC1_142	Solanum lycopersicum	India	5	0	0.429	0	0	0.571	0	0.001
206	TGC2_106	Solanum lycopersicum	Korea	5	0.287	0.099	0.004	0	0.569	0.041	0
207	TGC2_097	Solanum lycopersicum	Korea	5	0	0	0	0.433	0.567	0	0
208	TGC2_124	Solanum lycopersicum	Korea	5	0	0	0	0.457	0.543	0	0
209	TGC1_143	Solanum lycopersicum	India	5	0	0.462	0	0	0.538	0	0
210	TGC1_144	Solanum lycopersicum	India	5	0	0.462	0	0	0.538	0	0
211	TGC1_119	Solanum lycopersicum	India	5	0	0.463	0	0	0.537	0	0
212	TGC2_125	Solanum lycopersicum	Korea	5	0	0	0	0.468	0.532	0	0
213	TGC1_150	Solanum lycopersicum	Israel	5	0	0.478	0	0	0.522	0	0
214	TGC2_161	Solanum lycopersicum	Korea	5	0	0.136	0.145	0	0.521	0.198	0
215	TGC2_121	Solanum lycopersicum	Korea	5	0.058	0.142	0	0.284	0.515	0	0.001
216	TGC2_130	Solanum lycopersicum	Korea	5	0	0	0	0.421	0.465	0	0.114
217	TGC1_122	Solanum lycopersicum	India	5	0.027	0.44	0	0.07	0.463	0	0
218	TGC2_128	Solanum lycopersicum	Korea	5	0	0.009	0	0.388	0.459	0	0.143
219	TGC1_125	Solanum lycopersicum	India	5	0.045	0.426	0	0.071	0.458	0	0
220	TGC2_101	Solanum lycopersicum	Korea	5	0	0	0	0.329	0.451	0.211	0.008
221	TGC1_026	Solanum lycopersicum	India	5	0.278	0.147	0.135	0	0.439	0	0
222	TGC1_059	Solanum lycopersicum	India	5	0.143	0.001	0.42	0	0.435	0	0
223	TGC2_166	Solanum lycopersicum	Korea	5	0.124	0	0	0.386	0.434	0	0.056
224	TGC2_100	Solanum lycopersicum	Korea	5	0	0.045	0	0.384	0.431	0	0.14
225	TGC2_107	Solanum lycopersicum	Korea	5	0	0.168	0.401	0	0.43	0	0.001
226	TGC2_162	Solanum lycopersicum	Korea	5	0	0.169	0.401	0	0.429	0	0.001
227	TGC1_128	Solanum lycopersicum	Taiwan, China	5	0.042	0.093	0.219	0	0.423	0.043	0.179
228	TGC2_108	Solanum lycopersicum	Korea	5	0.254	0	0.339	0	0.408	0	0
229	TGC2_163	Solanum lycopersicum	Korea	5	0.253	0	0.339	0	0.408	0	0
230	TGC2_105	Solanum lycopersicum	Korea	5	0.254	0	0.339	0	0.407	0	0
231	TGC2_164	Solanum lycopersicum	Korea	5	0.281	0.021	0.292	0	0.406	0	0
232	TGC1_032	Solanum lycopersicum	India	5	0.283	0.103	0.177	0.022	0.401	0	0.013
233	TGC2_109	Solanum lycopersicum	Korea	5	0.248	0	0.351	0	0.401	0	0
234	TGC1_060	Solanum lycopersicum	India	5	0.014	0.221	0.381	0	0.382	0	0.002
235	TGC2_131	Solanum lycopersicum	Korea	5	0	0.106	0	0.379	0.38	0.132	0.004
236	TGC2_169	Solanum lycopersicum	Korea	5	0.207	0	0.158	0	0.348	0.238	0.049
237	TGC2_171	Solanum lycopersicum	Korea	5	0.128	0.081	0.303	0.011	0.339	0.001	0.137
238	TGC2_190	Solanum lycopersicum	Korea	5	0.191	0	0.183	0	0.337	0.229	0.06
239	TGC1_149	Solanum lycopersicum	Taiwan, China	5	0.153	0.109	0.273	0.023	0.322	0	0.121
240	TGC2_191	Solanum lycopersicum	Korea	5	0.234	0	0.214	0	0.308	0.202	0.042
241	TGC2_142	Solanum lycopersicum	Korea	5	0	0.044	0.046	0.213	0.258	0.196	0.243
242	TGC2_005	Solanum lycopersicum	US	6	0	0	0	0	0	1	0
243	TGC2_006	Solanum lycopersicum	US	6	0	0	0	0	0	1	0
244	TGC2_007	Solanum lycopersicum	US	6	0	0	0	0	0	1	0
245	TGC2_009	Solanum lycopersicum	US	6	0	0	0	0	0	1	0
246	TGC2_011	Solanum lycopersicum	US	6	0	0	0	0	0	1	0
247	TGC2_012	Solanum lycopersicum	US	6	0	0	0	0	0	1	0
248	TGC2_014	Solanum lycopersicum	US	6	0	0	0	0	0	1	0
249	TGC2_017	Solanum lycopersicum	Peru	6	0	0	0	0	0	1	0
250	TGC2_020	Solanum lycopersicum	Chile	6	0	0	0	0	0	1	0
251	TGC2_027	Solanum lycopersicum	Peru	6	0	0	0	0	0	1	0
252	TGC2_031	Solanum lycopersicum	Mexico	6	0	0	0	0	0	1	0
253	TGC2_034	Solanum lycopersicum	US	6	0	0	0	0	0	1	0
254	TGC2_041	Solanum lycopersicum	Japan	6	0	0	0	0	0	1	0
255	TGC2_042	Solanum lycopersicum	Russia	6	0	0	0	0	0	1	0
256	TGC2_043	Solanum lycopersicum	Russia	6	0	0	0	0	0	1	0
257	TGC2_046	Solanum lycopersicum	Russia	6	0	0	0	0	0	1	0
258	TGC2_047	Solanum lycopersicum	Russia	6	0	0	0	0	0	1	0
259	TGC2_051	Solanum lycopersicum	Russia	6	0	0	0	0	0	1	0
260	TGC2_053	Solanum lycopersicum	Russia	6	0	0	0	0	0	1	0
261	TGC2_055	Solanum lycopersicum	Russia	6	0	0	0	0	0	1	0
262	TGC2_057	Solanum lycopersicum	Uzbekistan	6	0	0	0	0	0	1	0
263	TGC2_060	Solanum lycopersicum	Russia	6	0	0	0	0	0	1	0
264	TGC2_061	Solanum lycopersicum	Russia	6	0	0	0	0	0	1	0
265	TGC2_062	Solanum lycopersicum	Italy	6	0	0	0	0	0	1	0
266	TGC2_063	Solanum lycopersicum	Uzbekistan	6	0	0	0	0	0	1	0
267	TGC2_066	Solanum lycopersicum	China	6	0	0	0	0	0	1	0
268	TGC2_067	Solanum lycopersicum	Uzbekistan	6	0	0	0	0	0	1	0
269	TGC2_069	Solanum lycopersicum	Uzbekistan	6	0	0	0	0	0	1	0
270	TGC2_070	Solanum lycopersicum	Uzbekistan	6	0	0	0	0	0	1	0
271	TGC2_084	Solanum lycopersicum	Russia	6	0	0	0	0	0	1	0
272	TGC2_085	Solanum lycopersicum	Russia	6	0	0	0	0	0	1	0
273	TGC2_087	Solanum lycopersicum	Russia	6	0	0	0	0	0	1	0
274	TGC2_091	Solanum lycopersicum	Russia	6	0	0	0	0	0	1	0
275	TGC2_093	Solanum lycopersicum	Russia	6	0	0	0	0	0	1	0
276	TGC2_150	Solanum lycopersicum	Korea	6	0	0	0	0	0	1	0
277	TGC2_151	Solanum lycopersicum	Korea	6	0	0	0	0	0	1	0
278	TGC2_153	Solanum lycopersicum	Korea	6	0	0	0	0	0	1	0
279	TGC2_154	Solanum lycopersicum	Korea	6	0	0	0	0	0	1	0
280	TGC2_155	Solanum lycopersicum	Korea	6	0	0	0	0	0	1	0
281	TGC2_158	Solanum lycopersicum	Korea	6	0	0	0	0	0	1	0
282	TGC2_159	Solanum lycopersicum	Korea	6	0	0	0	0	0	1	0
283	TGC2_004	Solanum lycopersicum	US	6	0	0	0	0	0	0.999	0
284	TGC2_008	Solanum lycopersicum	US	6	0	0	0	0	0	0.999	0
285	TGC2_056	Solanum lycopersicum	Israel	6	0	0	0	0	0	0.999	0
286	TGC2_050	Solanum lycopersicum	Russia	6	0.003	0	0	0	0	0.996	0.001
287	TGC2_157	Solanum lycopersicum	Korea	6	0	0	0.003	0	0	0.996	0
288	TGC2_044	Solanum lycopersicum	Russia	6	0	0	0.015	0	0	0.985	0
289	TGC2_016	Solanum lycopersicum	US	6	0	0	0	0.015	0	0.983	0.001
290	TGC2_030	Solanum lycopersicum	Guatemala	6	0	0	0	0.017	0	0.982	0
291	TGC2_029	Solanum lycopersicum	Mexico	6	0	0.018	0	0	0	0.979	0.003
292	TGC2_076	Solanum lycopersicum	Uzbekistan	6	0.007	0.005	0	0.006	0.002	0.977	0.003
293	TGC1_101	Solanum lycopersicum	India	6	0.014	0.009	0	0	0	0.976	0
294	TGC1_145	Solanum lycopersicum	India	6	0	0.025	0	0	0	0.975	0
295	TGC2_038	Solanum lycopersicum	US	6	0	0	0	0	0	0.97	0.03
296	TGC2_090	Solanum lycopersicum	Russia	6	0.047	0	0	0	0	0.953	0
297	TGC2_092	Solanum lycopersicum	Russia	6	0.047	0	0	0	0	0.953	0
298	TGC2_058	Solanum lycopersicum	Italy	6	0	0.048	0	0	0	0.951	0
299	TGC2_089	Solanum lycopersicum	Russia	6	0	0.053	0	0	0	0.947	0
300	TGC1_102	Solanum lycopersicum	India	6	0.012	0.038	0	0.003	0	0.946	0.001
301	TGC2_064	Solanum lycopersicum	Russia	6	0	0.054	0	0	0	0.946	0
302	TGC2_049	Solanum lycopersicum	Russia	6	0	0.006	0.052	0	0	0.942	0
303	TGC2_088	Solanum lycopersicum	Russia	6	0	0	0	0	0	0.941	0.059
304	TGC2_010	Solanum lycopersicum	US	6	0	0.01	0.069	0	0	0.921	0
305	TGC2_156	Solanum lycopersicum	Korea	6	0	0	0.08	0	0	0.92	0
306	TGC2_024	Solanum lycopersicum	Panama	6	0.009	0.014	0.033	0.029	0	0.914	0
307	TGC2_065	Solanum lycopersicum	Russia	6	0.001	0.09	0	0	0	0.909	0
308	TGC2_026	Solanum lycopersicum	Peru	6	0.001	0	0.04	0.054	0	0.903	0.001
309	TGC2_023	Solanum lycopersicum	Colombia	6	0.026	0	0.054	0.033	0	0.886	0
310	TGC2_073	Solanum lycopersicum	Uzbekistan	6	0	0.119	0	0	0	0.88	0
311	TGC2_033	Solanum lycopersicum	US	6	0.014	0.001	0.02	0.035	0.033	0.868	0.028
312	TGC2_019	Solanum lycopersicum	Bolivia	6	0	0.028	0	0.129	0	0.817	0.026
313	TGC2_035	Solanum lycopersicum	US	6	0.02	0.037	0.018	0.071	0	0.804	0.049
314	TGC2_013	Solanum lycopersicum	US	6	0	0	0	0.201	0	0.799	0
315	TGC2_025	Solanum lycopersicum	Ecuador	6	0.013	0.098	0.021	0.06	0	0.773	0.035
316	TGC2_028	Solanum lycopersicum	Nicaragua	6	0.023	0	0.058	0.132	0.003	0.773	0.01
317	TGC2_040	Solanum lycopersicum	US	6	0	0	0.049	0.087	0	0.768	0.095
318	TGC2_071	Solanum lycopersicum	Uzbekistan	6	0.001	0	0.278	0	0	0.721	0
319	TGC2_018	Solanum lycopersicum	Chile	6	0	0.306	0	0	0	0.694	0
320	TGC2_037	Solanum lycopersicum	US	6	0	0	0	0	0.242	0.673	0.085
321	TGC2_152	Solanum lycopersicum	Korea	6	0	0	0	0.069	0.163	0.644	0.124
322	TGC2_054	Solanum lycopersicum	Russia	6	0	0.121	0.058	0	0	0.63	0.19
323	TGC2_003	Solanum lycopersicum	US	6	0.12	0	0	0.152	0.099	0.629	0
324	TGC1_021	Solanum lycopersicum	Unknown	6	0	0.237	0.064	0	0.048	0.615	0.036
325	TGC1_002	Solanum lycopersicum	China	6	0.31	0	0.063	0.001	0.027	0.587	0.012
326	TGC2_068	Solanum lycopersicum	Chile	6	0	0.134	0.306	0	0	0.559	0
327	TGC2_077	Solanum lycopersicum	Uzbekistan	6	0.053	0.001	0.456	0	0.011	0.479	0
328	TGC2_188	Solanum lycopersicum	Korea	6	0	0.016	0.271	0.118	0	0.479	0.116
329	TGC2_022	Solanum lycopersicum	Ecuador	6	0	0	0.164	0.252	0.11	0.474	0
330	TGC1_009	Solanum lycopersicum	Unknown	6	0.004	0.077	0.063	0.252	0	0.451	0.153
331	TGC1_016	Solanum lycopersicum	Taiwan, China	6	0.001	0.249	0	0.309	0	0.442	0
332	TGC1_022	Solanum lycopersicum	Unknown	6	0	0.049	0.18	0.167	0	0.441	0.162
333	TGC2_021	Solanum lycopersicum	Ecuador	6	0	0	0.176	0.264	0.134	0.422	0.003
334	TGC2_002	Solanum lycopersicum	US	6	0.164	0	0.256	0	0.163	0.416	0
335	TGC2_112	Solanum lycopersicum	Korea	6	0.35	0	0.242	0	0	0.407	0.001
336	TGC1_048	Solanum lycopersicum	Unknown	6	0.04	0.092	0.317	0.171	0	0.372	0.008
337	TGC2_173	Solanum lycopersicum	Korea	6	0.245	0	0.325	0	0.077	0.354	0
338	TGC1_020	Solanum lycopersicum	Unknown	6	0	0.274	0	0.312	0	0.351	0.064
339	TGC1_003	Solanum lycopersicum	Unknown	6	0.051	0.259	0	0.239	0	0.349	0.102
340	TGC2_174	Solanum lycopersicum	Korea	6	0.255	0	0.314	0	0.082	0.348	0
341	TGC2_175	Solanum lycopersicum	Korea	6	0.317	0	0.137	0	0.114	0.348	0.083
342	TGC2_172	Solanum lycopersicum	Korea	6	0.285	0	0.124	0	0.184	0.333	0.075
343	TGC2_170	Solanum lycopersicum	Korea	6	0.165	0	0.126	0	0.213	0.297	0.2
344	TGC2_119	Solanum lycopersicum	Korea	7	0	0	0	0	0	0	1
345	TGC2_184	Solanum lycopersicum	Korea	7	0	0	0	0	0	0	1
346	TGC2_138	Solanum lycopersicum	Korea	7	0	0	0	0	0	0	1
347	TGC2_183	Solanum lycopersicum	Korea	7	0	0	0	0	0	0	1
348	TGC2_184	Solanum lycopersicum	Korea	7	0	0	0	0	0	0	1
349	TGC2_185	Solanum lycopersicum	Korea	7	0	0	0	0	0	0	1
350	TGC2_186	Solanum lycopersicum	Korea	7	0	0	0	0	0	0	1
351	TGC2_187	Solanum lycopersicum	Korea	7	0	0	0.052	0	0	0	0.948
352	TGC2_118	Solanum lycopersicum	Korea	7	0	0	0	0.313	0.139	0.084	0.464
353	TGC2_143	Solanum lycopersicum	Korea	7	0.055	0.024	0.165	0.273	0.148	0	0.336
aThe best K was determined using the delta K method (Evanno et al. 2005)
