# Supplementary material for: Prediction accuracy of genomic estimated breeding values for fruit traits in cultivated tomato (Solanum lycopersicum L.)
Source: BMC Plant Biol. 2024 Mar 27;24:222. doi: 10.1186/s12870-024-04934-8 (PMC10976779; doi:10.1186/s12870-024-04934-8)
Supplement: Supplementary file 2 — Supplementary Material 2: Table S2. Variable importance values of the 31,142 SNP markers in random forest [file 12870_2024_4934_MOESM2_ESM.xlsx]

## Sheet: Table S5
Table S2. Variable importance values of the 31,142 SNP markers in random forest
SNP	Chromosome	Positiona	Variable importance valueb
			FW	FWt	FH	PT	Brix
SLA808842	1	0.02	1.80786	1.09054	-0.755804	1.27256	-1.40534
SLA772159	1	0.06	1.56355	1.21561	-1.16505	1.13801	0.96806
SLA771895	1	0.07	0	0	0	1.001	0
SLA770515	1	0.07	0	0	0	0	0
SLA792562	1	0.07	0	0	0	0	0
SLA780425	1	0.07	0	0	0	0	0
SLA805686	1	0.07	0	0	0	0	0
SLA779087	1	0.07	0	0	0	0	0
SLA813879	1	0.07	0	0	0	0	0
SLA793145	1	0.07	0	0	0	0	0
SLA781905	1	0.07	0	0	0	0	0
SLA797106	1	0.07	0	0	0	0	0
SLA785488	1	0.07	0	0	0	0	0
SLA776090	1	0.07	0	0	0	0	0
SLA782957	1	0.07	0	0	0	0	0
SLA803978	1	0.07	0	0	0	0	0
SLA815850	1	0.07	0	0	0	0	0
SLA796691	1	0.07	0	0	0	0	1.001
SLA770653	1	0.07	0	0	0	0	0
SLA769086	1	0.08	0	0	0	0	0
SLA781414	1	0.08	0	0	0	0	0
SLA773947	1	0.08	0	0	0	0	0
SLA804323	1	0.09	0	0	0	0	0
SLA806358	1	0.09	0	0	0	0	-1.001
SLA788051	1	0.09	0	0	1.001	0	0
SLA815702	1	0.09	1.08269	1.14921	0.511801	-1.08923	0.129273
SLA787574	1	0.09	0	0	1.001	0	0
SLA767574	1	0.09	0	0	0	0	0
SLA804664	1	0.09	0	0	0	0	0
SLA771463	1	0.09	0	0	0	0	0
SLA800659	1	0.09	0	0	0	0	0
SLA787517	1	0.09	0	0	0	0	0
SLA784356	1	0.09	0	0	0	0	0
SLA812696	1	0.09	0	0	0	0	0
SLA796925	1	0.09	0	0	0	0	0
SLA810188	1	0.09	0	0	0	0	0
SLA805764	1	0.09	0	0	0	0	0
SLA774930	1	0.1	0	0	0	0	0
SLA817472	1	0.1	0	0	0	0	0
SLA783292	1	0.1	0	0	0	0	0
SLA787693	1	0.1	0	0	0	0	0
SLA804042	1	0.1	0	0	0	0	0
SLA781503	1	0.1	0	0	0	0	0
SLA782802	1	0.1	0	0	0	0	0
SLA770200	1	0.1	0	0	0	0	0
SLA782479	1	0.1	0	0	0	0	0
SLA800620	1	0.1	0	0	0	0	0
SLA780952	1	0.1	0	0	0	0	0
SLA790331	1	0.1	0	0	0	0	0
SLA768714	1	0.1	0	0	0	0	0
SLA785578	1	0.1	0	0	0	0	0
SLA786043	1	0.1	0	0	0	0	0
SLA768463	1	0.1	0	0	0	0	0
SLA797749	1	0.1	0	0	0	0	0
SLA785429	1	0.1	0	0	0	0	0
SLA814420	1	0.1	0	0	0	0	0
SLA774542	1	0.1	0	0	0	0	0
SLA773241	1	0.1	0	0	0	0	0
SLA787586	1	0.11	0	0	0	0	0
SLA802722	1	0.11	0	0	0	0	0
SLA813363	1	0.11	0	0	0	0	0
SLA814865	1	0.11	0	0	0	0	0
SLA815922	1	0.11	0	0	0	0	0
SLA813839	1	0.11	0	0	0	0	0
SLA812259	1	0.11	0	0	0	0	0
SLA787228	1	0.11	0	0	0	0	0
SLA798493	1	0.11	0	0	0	0	0
SLA796325	1	0.11	0	0	0	0	0
SLA779993	1	0.11	0	-1.001	0	0	0
SLA783478	1	0.11	0	0	0	0	0
SLA780231	1	0.11	0	0	0	0	0
SLA803928	1	0.11	0	0	0	0	0
SLA804748	1	0.11	0	0	0	0	0
SLA770172	1	0.11	0	0	1.001	0	0
SLA816140	1	0.11	0	0	0	0	0
SLA814483	1	0.12	0	0	0	0	0
SLA787978	1	0.12	0	0	0	0	0
SLA804913	1	0.12	0	0	0	0	0
SLA795314	1	0.12	0	0	1.001	1.001	0
SLA800037	1	0.12	0	0	0	-0.595522	0
SLA809862	1	0.12	0	0	0	0	0
SLA796028	1	0.12	0	0	0	0	0
SLA812513	1	0.12	0	0	0	0	0
SLA775416	1	0.12	0	0	0	0	0
SLA808697	1	0.12	0	0	0	0	0
SLA767962	1	0.12	0	0	0	0	0
SLA811986	1	0.12	0	0	0	0	0
SLA787506	1	0.12	0	0	0	0	0
SLA801057	1	0.13	0	0	0	0	0
SLA769357	1	0.13	0	0	0	0	0
SLA782880	1	0.13	0	0	0	0	0
SLA774228	1	0.13	0	0	0	0	0
SLA768372	1	0.13	0	0	0	0	0
SLA796050	1	0.13	1.001	0	0	0	0
SLA785929	1	0.13	0	0	0	0	0
SLA798943	1	0.13	0	0	0	0	0
SLA804404	1	0.13	0	0	-1.001	1.001	0
SLA803755	1	0.13	0	0	0	0	0
SLA795331	1	0.13	0	0	0	0	0
SLA793333	1	0.13	0	0	0	0	1.001
SLA794426	1	0.13	0	0	0	0	0
SLA782069	1	0.13	0	0	0	0	0
SLA789286	1	0.13	0	0	0	0	0
SLA818050	1	0.13	0	-1.001	0	0	0
SLA772293	1	0.13	0	0	0	0	0
SLA788416	1	0.13	0	0	0	0	0
SLA802055	1	0.13	0	0	0	0	0
SLA806949	1	0.13	0	0	0	0	0
SLA815772	1	0.13	0	0	0	0	0
SLA772304	1	0.13	1.001	0	0	0	0
SLA773554	1	0.13	0	0	0	0	0
SLA804692	1	0.13	0	0	0	0	1.001
SLA793825	1	0.13	0	0	0	0	0
SLA792655	1	0.13	0	0	1.001	0	0
SLA783830	1	0.13	0	0	0	0	0
SLA782082	1	0.13	0	0	0	0	0
SLA808381	1	0.14	0	0	0	0	0
SLA808899	1	0.14	0	0	0	1.26489	1.001
SLA776165	1	0.14	-1.31699	0	0	0	-1.05292
SLA777370	1	0.14	0	0	0	0	0
SLA804528	1	0.14	0	0	0	0	0
SLA771564	1	0.14	0	0	0	0	0
SLA788420	1	0.14	0	0	0	0	0
SLA779426	1	0.14	0	0	0	0	0
SLA772026	1	0.14	0	0	0	0	0
SLA797025	1	0.14	0	0	0	0	0
SLA810163	1	0.14	0	0	0	0	0
SLA780891	1	0.14	0	0	-1.001	0	0
SLA811479	1	0.14	1.82737	0.343971	-1.001	1.001	0
SLA813994	1	0.15	0	0	0	0	0
SLA780568	1	0.15	0	0	0	0	0
SLA790115	1	0.15	0	0	0	0	0
SLA790922	1	0.15	0	0	1.001	0	0
SLA769287	1	0.15	0	0	0	0	0
SLA771593	1	0.15	0	0	0	0	0
SLA789044	1	0.15	0	0	0	0	0
SLA778887	1	0.15	0	0	0	0	0
SLA785648	1	0.15	0	0	0	0	0
SLA813761	1	0.15	0	0	0	0	0
SLA769733	1	0.15	1.001	0	0	0	0
SLA771902	1	0.15	0	0	0	0	0
SLA769013	1	0.15	0	0	0	0	0
SLA811851	1	0.15	0	0	0	0	0
SLA813054	1	0.15	0	0	0	0	0
SLA769778	1	0.16	0	0	0	0	0
SLA807563	1	0.16	0	0	0	0	0
SLA789471	1	0.16	1.001	0	0	0	0
SLA772606	1	0.16	0	0	0	0	0
SLA797098	1	0.16	0	0	0	0	0
SLA787155	1	0.16	0	0	0	0	0
SLA802921	1	0.16	0	0	0	0	-1.001
SLA782165	1	0.16	0	0	0	1.001	0
SLA799681	1	0.16	0	0	0	0	0
SLA813886	1	0.16	0	0	-1.001	0	0
SLA785740	1	0.16	0	0	0	0	0
SLA806466	1	0.16	0	0	0	0	0
SLA804467	1	0.16	0	0	0	0	0
SLA816288	1	0.16	0	0	0	0	0
SLA778243	1	0.16	0	0	0	0	0
SLA798742	1	0.16	0	0	1.001	0	0
SLA815099	1	0.16	0	0	0	0	0
SLA776612	1	0.16	0	0	0	0	0
SLA785290	1	0.16	0	0	0	0	0
SLA788226	1	0.16	0	0	0	0	0
SLA779318	1	0.16	0	0	0	0	0
SLA778186	1	0.16	0	0	0	0	0
SLA799416	1	0.16	0	0	0	0	0
SLA801315	1	0.16	0	0	0	0	0
SLA808936	1	0.17	0	0	0	0	0
SLA784298	1	0.17	0	0	0	1.001	0
SLA796148	1	0.17	0	0	0	0	0
SLA790274	1	0.17	0	0	0	0	0
SLA804549	1	0.17	0	0	0	0	0
SLA802363	1	0.17	0	0	0	0	0
SLA769817	1	0.17	0	0	0	0	0
SLA784789	1	0.17	0	0	0	0	0
SLA794555	1	0.17	0	1.001	1.001	-1.001	1.41665
SLA797277	1	0.17	0	0	0	0	0
SLA784871	1	0.17	0	0	0	0	0
SLA794935	1	0.17	0	0	0	0	0
SLA784591	1	0.17	0	0	0	0	0
SLA779928	1	0.17	0	0	0	0	0
SLA809956	1	0.18	0	0	0	1.001	0
SLA771851	1	0.18	0	0	0	0	0
SLA793877	1	0.18	0	0	0	0	0
SLA808334	1	0.18	0	0	0	0	0
SLA784744	1	0.18	0	0	0	0	0
SLA797088	1	0.18	0	0	0	0	0
SLA790631	1	0.18	0	0	0	0	0
SLA817968	1	0.18	0	0	0	0	0
SLA814115	1	0.18	0	0	0	0	0
SLA797542	1	0.18	0	0	0.769735	1.001	0
SLA797445	1	0.18	0	0	0	0	0
SLA787048	1	0.18	0	0	0	0	0
SLA812311	1	0.18	0	0	0	0	0
SLA806051	1	0.18	0	0	0	0	0
SLA788760	1	0.18	0	0	0	0	0
SLA800215	1	0.18	0	0	0	0	0
SLA784471	1	0.18	0	0	0	1.001	0
SLA768737	1	0.18	0	0	0	0	0
SLA793625	1	0.18	1.00598	0	1.001	0	1.001
SLA789043	1	0.18	0	0	0	0	0
SLA792309	1	0.18	0	0	0	0	0
SLA781542	1	0.18	0	0	0	0	0
SLA792047	1	0.18	-1.001	1.001	0	0	0
SLA792171	1	0.19	0	0	0	0	0
SLA809507	1	0.19	0	0	0	0	0
SLA784234	1	0.19	0	0	0	0	0
SLA797190	1	0.19	0	0	0	0	0
SLA793204	1	0.19	0	0	0	0	0
SLA797064	1	0.19	0	0	0	0	0
SLA776479	1	0.19	0	0	0	0	0
SLA791945	1	0.19	0	0	0	1.001	0
SLA783533	1	0.19	0	0	0	0	0
SLA807649	1	0.19	0	0	0	0	0
SLA796831	1	0.19	0	0	0	0	0
SLA794379	1	0.19	0	0	0	0	0
SLA815819	1	0.19	0	0	0	0	0
SLA810776	1	0.19	0	0	0	0	0
SLA792153	1	0.19	0	0	0	0	0
SLA787920	1	0.19	0	0	0	0	0
SLA783081	1	0.19	0	0	0	0	0
SLA791570	1	0.19	0	0	0	0	0
SLA794339	1	0.19	0	0	0	0	0
SLA807349	1	0.19	0	0	0	0	0
SLA770215	1	0.19	0	0	0	0	0
SLA792594	1	0.19	0	0	0	0	0
SLA803579	1	0.19	0	0	0	0	0
SLA798076	1	0.19	0	0	0	0	0
SLA778746	1	0.19	0	0	0	0	0
SLA771815	1	0.19	0	0	1.001	0	0
SLA809289	1	0.19	0	0	0	0	0
SLA784265	1	0.19	0	0	0	0	0
SLA796044	1	0.19	0	-1.001	0	0	0
SLA767721	1	0.19	0	0	0	0	0
SLA767656	1	0.19	0	0	0	0	0
SLA791825	1	0.19	0	0	-1.001	0	1.001
SLA803027	1	0.19	0	0	0	0	0
SLA768866	1	0.19	0	0	0	0	0
SLA786173	1	0.19	0	1.001	0	0	0
SLA777895	1	0.19	0	0	0	0	0
SLA770255	1	0.19	0	0	0	0	0
SLA814577	1	0.19	0	0	0	0	0
SLA767742	1	0.2	0	0	0	0	0
SLA767717	1	0.2	0	0	0	0	0
SLA778283	1	0.2	0	0	0	0	0
SLA778161	1	0.2	0	0	0	0	0
SLA775578	1	0.2	0	0	0	0	0
SLA770471	1	0.2	0	0	0	0	0
SLA801509	1	0.2	0	0	0	0	0
SLA803221	1	0.2	0	0	0	0	1.38903
SLA810382	1	0.2	0	0	0	0	0
SLA810601	1	0.2	0	0	0	0	0
SLA788159	1	0.2	0	0	0	0	0
SLA772821	1	0.2	0	0	0	0	0
SLA813977	1	0.2	0	0	0	0	0
SLA789737	1	0.21	0	0	0	0	0
SLA779379	1	0.21	0	0	0	0	0
SLA813021	1	0.21	0	0	0	0	0
SLA774089	1	0.21	0	0	0	0	0
SLA769846	1	0.21	0	0	0	0	0
SLA809535	1	0.21	0	0	0	0	0
SLA815279	1	0.21	0	0	0	0	0
SLA792840	1	0.21	0	0	0	0	0
SLA771384	1	0.21	1.15435	0	-1.09749	0	0
SLA776403	1	0.21	0	0	0	0	0
SLA770885	1	0.21	0	0	0	0	0
SLA817668	1	0.21	0	0	0	0	0
SLA795096	1	0.21	0	0	0	0	0
SLA798561	1	0.21	0	0	0	0	0
SLA788680	1	0.21	0	0	0	1.001	0
SLA788341	1	0.21	0	0	0	0	0
SLA806344	1	0.21	0	0	0	1.001	0
SLA794923	1	0.21	0	0	0	0	0
SLA769205	1	0.21	0	0	0	0	0
SLA808497	1	0.22	-1.001	0	-0.993911	1.18133	-1.05497
SLA795395	1	0.22	0	0	0	-1.26509	0
SLA772855	1	0.22	0	0	0	0	0
SLA814800	1	0.22	0	0	0	0	0
SLA808408	1	0.22	0	0	0	0	0
SLA782815	1	0.22	0	0	0	0	0
SLA816078	1	0.22	0	0	0	0	0
SLA770242	1	0.22	0	0	0	0	0
SLA805847	1	0.22	0	0	0	0	0
SLA818272	1	0.22	0	-0.598968	-1.02012	0.972458	1.001
SLA774058	1	0.22	0	0	0	0	0
SLA775550	1	0.22	0	0	0	0	0
SLA796077	1	0.22	0	0	0	0	0
SLA777852	1	0.22	0	0	0	0	0
SLA780443	1	0.22	0	0	0	0	0
SLA773736	1	0.22	0	0	0	0	0
SLA777401	1	0.22	-1.001	0	0	0	0
SLA815636	1	0.22	0	0	1.001	-1.001	1.001
SLA771572	1	0.22	0	0	0	0	0
SLA796483	1	0.22	0	0	0	0	0
SLA783728	1	0.22	1.001	0	0	0	0
SLA809685	1	0.22	0	0	0	0	0
SLA812010	1	0.22	0	0	0	0	0
SLA812564	1	0.22	0	0	0	0	0
SLA773390	1	0.22	0	0	0	0	0
SLA801032	1	0.22	0	0	0	0	0
SLA769328	1	0.22	0	0	0	0	0
SLA769970	1	0.22	0	0	0	0	0
SLA779568	1	0.22	0	0	0	0	0
SLA777574	1	0.22	0	0	0	0	0
SLA812016	1	0.22	0	0	0	0	0
SLA783405	1	0.22	0	0	0	0	0
SLA807185	1	0.22	0	0	0	0	0
SLA811758	1	0.22	0	0	0	0	0
SLA796883	1	0.22	0	0	0	0	0
SLA805164	1	0.22	0	0	0	0	0
SLA798152	1	0.22	0	0	0	0	0
SLA782188	1	0.23	0	0	0	0	0
SLA787446	1	0.23	0	0	0	0	0
SLA792756	1	0.23	0	0	0	0	0
SLA783499	1	0.23	0	0	0	0	0
SLA802999	1	0.23	1.001	0	0	0	0
SLA789887	1	0.23	0	0	0	0	0
SLA790858	1	0.23	0	0	0	0	0
SLA815934	1	0.23	0	0	0	0	0
SLA813327	1	0.23	0	0	0	0	0
SLA791439	1	0.23	0	0	0	0	0
SLA775532	1	0.23	-1.001	0.970199	1.25484	1.19482	1.001
SLA774127	1	0.23	0	0	0	0	0
SLA787401	1	0.23	0	0	0	0	0
SLA809198	1	0.23	0	0	0	0	0
SLA789061	1	0.23	0	0	0	0	0
SLA814730	1	0.23	0	0	0	0	0
SLA787186	1	0.23	0	0	0	0	0
SLA790257	1	0.23	1.001	0	0	0	0
SLA808776	1	0.23	0	0	0	0	0
SLA789708	1	0.23	0	0	0	0	0
SLA770158	1	0.23	0	0	0	0	0
SLA802210	1	0.24	0	0	0	0	0
SLA791850	1	0.24	0	0	0	0	0
SLA786603	1	0.24	0	0	0	0	0
SLA787755	1	0.24	0	0	0	0	0
SLA768939	1	0.24	0	0	0	0	0
SLA790381	1	0.24	0	0	0	0	0
SLA781112	1	0.24	0	0	0	0	0
SLA801865	1	0.24	0	0	0	0	0
SLA815319	1	0.24	0	0	0	0	0
SLA807643	1	0.24	0	0	0	0	0
SLA809332	1	0.24	0	0	0	0	0
SLA767649	1	0.24	0	0	0	0	0
SLA809134	1	0.24	0	0	0	0	0
SLA794197	1	0.24	0	0	0	0	0
SLA803183	1	0.24	0	0	0	0	0
SLA780826	1	0.24	0	0	0	0	0
SLA813434	1	0.24	0	0	0	0	0
SLA800197	1	0.24	0	0	0	0	0
SLA806807	1	0.24	0	0	0	0	0
SLA798162	1	0.24	0	0	0	0	0
SLA783266	1	0.24	0	0	0	0	0
SLA813387	1	0.24	0	0	0	0	0
SLA775016	1	0.24	0	0	0	0	0
SLA799337	1	0.24	0	0	0	0	0
SLA790036	1	0.24	0	0	0	0	0
SLA775948	1	0.24	0	0	0	0	0
SLA796541	1	0.24	0	0	0	0	0
SLA775115	1	0.24	0	0	0	0	0
SLA803698	1	0.24	0	0	0	0	0
SLA807736	1	0.24	0	0	0	0	0
SLA804583	1	0.24	0	0	0	0	0
SLA807148	1	0.24	0	0	0	0	0
SLA786200	1	0.24	0	0	0	0	0
SLA809232	1	0.24	0	0	0	0	0
SLA781082	1	0.25	0	0	0	0	0
SLA802490	1	0.25	0	0	0	0	0
SLA785673	1	0.25	0	0	0	1.001	0
SLA788556	1	0.25	0	0	0	0	0
SLA799723	1	0.25	0	0	0	0	0
SLA776315	1	0.26	1.001	0	0	-1.001	0
SLA813727	1	0.26	0	0	1.001	0	0
SLA778327	1	0.26	0	0	0	0	0
SLA771459	1	0.26	0	0	0	0	0
SLA802354	1	0.26	1.001	0.938043	0	-1.001	-1.001
SLA774569	1	0.26	0	0	0	0	0
SLA773476	1	0.26	0	0	0	0	0
SLA778619	1	0.26	1.001	0	0	0	0
SLA812818	1	0.26	0	0	0	0	0
SLA799523	1	0.26	0	0	0	0	0
SLA801389	1	0.26	0	-1.01969	0.0212766	0	1.17284
SLA806978	1	0.26	0	0	0	0	0
SLA792046	1	0.26	0	0	0	0	0
SLA768589	1	0.26	0	0	0	0	0
SLA779337	1	0.26	0	0	0	0	0
SLA787780	1	0.26	0	0	0	0	0
SLA769124	1	0.26	0	0	0	0	0
SLA813996	1	0.26	0	0	0	0	0
SLA790259	1	0.26	0	0	0	0	0
SLA787687	1	0.26	0	0	0	0	0
SLA815190	1	0.26	0	0	0	0	0
SLA806293	1	0.27	0	0	0	0	0
SLA769891	1	0.27	0	0	0	0	0
SLA803119	1	0.27	0	0	0	0	0
SLA814402	1	0.27	0	0	0	0	0
SLA805742	1	0.27	0	0	0	0	0
SLA802552	1	0.27	-0.355068	1.3535	0	0	1.001
SLA799772	1	0.27	0	0	0	0	0
SLA784232	1	0.27	0	0	0	0	0
SLA789722	1	0.27	0	0	0	0	0
SLA817147	1	0.27	0.264874	0	-1.30992	1.001	-1.0166
SLA787077	1	0.28	0	0	0	0	0
SLA789555	1	0.28	0	0	0	0	0
SLA775666	1	0.28	0	0	0	0	0
SLA779853	1	0.28	0	0	0	0	0
SLA803519	1	0.28	0	0	0	-1.001	0
SLA812893	1	0.28	0	0	0	0	0
SLA799476	1	0.28	0	0	0	0	0
SLA792614	1	0.28	0	0	0	0	0
SLA800414	1	0.28	0	0	0	0	0
SLA807149	1	0.28	0	0	0	0	0
SLA772045	1	0.29	0	0	0	0	0
SLA778352	1	0.29	0	0	0	0	0
SLA773329	1	0.29	0	0	0	0	0
SLA817172	1	0.29	0	1.001	0	0	1.001
SLA788261	1	0.29	0	0	0	0	0
SLA775002	1	0.29	0	1.001	0	1.001	0
SLA774253	1	0.29	0	0	0	0	0
SLA785159	1	0.29	0	0	0	0	0
SLA781823	1	0.29	0	0	0	0	0
SLA773834	1	0.29	0	0	0	0	0
SLA811396	1	0.29	0	0	0	0	0
SLA796311	1	0.29	0	0	0	0	0
SLA783911	1	0.3	0	1.40567	0	1.001	0
SLA812649	1	0.3	-1.21898	1.04219	1.09713	1.24648	1.001
SLA786052	1	0.3	1.001	-0.72551	0.97982	1.55802	-0.37774
SLA812756	1	0.3	1.001	1.13369	0	-0.986869	1.41315
SLA784059	1	0.3	-1.001	1.001	-1.001	1.09742	1.8705
SLA770727	1	0.3	1.08449	1.001	-1.001	1.001	1.23581
SLA767712	1	0.3	0	0	0	1.17121	1.55567
SLA804873	1	0.3	-0.749555	-1.41699	1.19688	-1.19471	0.792925
SLA805680	1	0.3	1.05456	1.35876	0	1.001	-0.972893
SLA809675	1	0.3	-0.317224	1.001	0	-0.613424	1.001
SLA805585	1	0.3	0.200882	0	-1.001	0	1.001
SLA770108	1	0.3	0	0	0	0	0
SLA784399	1	0.3	1.001	0	0	0	0
SLA782553	1	0.3	0	-1.001	1.001	1.04421	-1.001
SLA818190	1	0.3	0.402717	0.858977	-1.001	0	-1.001
SLA817637	1	0.3	1.06468	1.001	-1.001	1.41589	-0.0548267
SLA800023	1	0.3	0	0	0	0	0.488367
SLA808231	1	0.3	1.001	0	1.001	-0.949098	-1.29846
SLA789224	1	0.3	0.986199	1.001	1.001	1.19258	0.213054
SLA818296	1	0.3	-1.2607	-1.05146	0.982547	-0.73856	-0.478351
SLA795865	1	0.3	-1.001	1.001	-1.36523	0.258811	1.39871
SLA788357	1	0.3	0	0	0	0	0
SLA777887	1	0.3	-1.001	1.001	1.27686	-1.001	-1.04918
SLA770396	1	0.3	0	0	1.001	0	-1.001
SLA793219	1	0.3	0	0	1.40393	1.001	0.902982
SLA775787	1	0.3	0	0	0	0	0
SLA816667	1	0.31	1.001	0	-1.001	-1.10923	0
SLA791547	1	0.31	1.001	1.001	-1.001	0	0
SLA793074	1	0.31	1.001	0	0	0	0
SLA794603	1	0.31	0	0	0	0	0
SLA802680	1	0.31	0	0	0	0	0
SLA800578	1	0.31	0	0	0	0	0
SLA799549	1	0.31	0	0	0	0	0
SLA793110	1	0.31	0	0	0	0	0
SLA771410	1	0.31	0	0	0	0	0
SLA780375	1	0.31	0	0	0	0	0
SLA813711	1	0.31	0	0	0	0	0
SLA806054	1	0.31	0.476618	-1.001	0.387573	0.879618	0
SLA785749	1	0.31	1.11574	0.843199	-1.35227	-1.001	1.31135
SLA810991	1	0.31	2.0129	0.836502	1.13346	1.2496	1.30012
SLA791195	1	0.31	0	1.001	-0.737519	-0.755697	0
SLA805424	1	0.31	-0.982444	-0.543867	1.40761	0.360723	-1.001
SLA797544	1	0.31	-1.001	0	-1.001	-1.001	-1.39026
SLA784426	1	0.31	0	-0.596377	0	1.06224	0.717823
SLA795281	1	0.31	-1.001	0	1.001	1.1391	1.16358
SLA811467	1	0.31	0	-1.001	-1.001	-1.001	0
SLA772923	1	0.31	0	0.941829	1.09351	1.37664	0.869284
SLA767807	1	0.31	0	0	1.001	-1.001	-0.138741
SLA796651	1	0.31	1.01076	-0.831127	-0.117466	1.33518	1.5417
SLA773801	1	0.31	1.12551	0.811035	-0.4915	1.67348	1.58712
SLA801342	1	0.31	-1.3777	0	-1.001	1.42784	0
SLA800398	1	0.32	0	0	0	0	0
SLA803464	1	0.32	0	0	1.001	0	1.001
SLA815344	1	0.32	0	0	0	0	0
SLA779937	1	0.32	0	0	0	0	0
SLA768428	1	0.32	0	1.42158	1.66785	-1.03823	1.001
SLA771985	1	0.32	0	0	0	0	0
SLA811896	1	0.32	0.613448	0	-1.001	1.001	0
SLA772458	1	0.32	0	0	0	0	0
SLA778929	1	0.32	0	0	0	0	0
SLA768793	1	0.32	0	0	0	0	0
SLA770025	1	0.32	0	0	0	0	0
SLA806492	1	0.32	1.001	1.001	1.001	1.001	0
SLA767994	1	0.32	0	0	1.40609	0	0
SLA781818	1	0.32	0	0	0	0	0
SLA808953	1	0.32	2.04514	0.526671	-0.272527	0.855386	0.855184
SLA802281	1	0.32	0	0	0	0	0
SLA804708	1	0.32	0	0	0	0	0
SLA783305	1	0.32	0	0	0	0	0
SLA790471	1	0.32	0	0	0	0	0
SLA787175	1	0.32	0	0	1.001	0	0
SLA780830	1	0.32	0	-1.25709	0	0	0
SLA815681	1	0.32	0.793742	1.36338	1.001	1.31168	-1.001
SLA769373	1	0.33	0	0	-1.001	0	-1.001
SLA786122	1	0.33	0	0	0	0	0
SLA770839	1	0.33	0	0	0	0	0
SLA786716	1	0.33	0	0	0	0	0
SLA804006	1	0.33	0	0	0	0	0
SLA785223	1	0.34	0	0	0	0	0
SLA771294	1	0.34	0	0	0	0	0
SLA783475	1	0.34	0	0	0	0	0
SLA813368	1	0.34	0	0	0	0	0
SLA791087	1	0.34	0	1.41413	1.001	1.001	-0.291779
SLA801025	1	0.34	0	0	0	0	0
SLA797851	1	0.34	0.993444	0.478368	0.0544848	-0.376531	-1.63552
SLA781452	1	0.34	1.43986	1.12095	0.0618908	1.0756	-0.727926
SLA812255	1	0.34	0	0	0	0	0
SLA784928	1	0.34	0	0	0	-1.001	0
SLA777876	1	0.34	0	0	0	0	0
SLA816002	1	0.35	0	1.001	0	0	0
SLA812920	1	0.35	0	1.001	0	0	0
SLA787471	1	0.35	0	-1.001	0	0	0
SLA773630	1	0.35	0	1.001	0	0	0
SLA776040	1	0.35	0	1.001	1.001	-1.001	0
SLA792209	1	0.35	0	0	0	0	0
SLA781121	1	0.35	0	0	0	0	0
SLA816231	1	0.35	0	0	1.13088	0	1.001
SLA797827	1	0.35	0	1.08784	0	1.0175	1.001
SLA785642	1	0.35	0	0	0	0	0
SLA770703	1	0.35	0	0	0	0	0
SLA770051	1	0.35	0	1.001	0	0	0
SLA775665	1	0.35	0	0	0	0	0
SLA804030	1	0.35	0	0	0	0	0
SLA786328	1	0.35	0	0	0	0	0
SLA803528	1	0.35	0	0	0	0	0
SLA797517	1	0.35	0	0	0	0	0
SLA809695	1	0.36	0	0	1.001	0	0
SLA777472	1	0.36	0	0	0	0	0
SLA785090	1	0.36	0	-1.001	-1.001	0	-0.641511
SLA816581	1	0.36	1.001	1.001	1.001	0	0
SLA816386	1	0.36	0	0	1.001	0	1.001
SLA801788	1	0.36	0	-1.41512	0	1.001	0
SLA809726	1	0.36	-1.001	0	0	-0.240903	0
SLA803024	1	0.36	0	0	0	0	0
SLA788250	1	0.36	-1.001	0	1.40793	0	1.16002
SLA807638	1	0.36	0	0	0	0	0
SLA774773	1	0.36	0	0	0	0	0
SLA791479	1	0.36	0	0	0	0	0
SLA777884	1	0.36	0	0	0	0	0
SLA769719	1	0.36	0	0	0	0	0
SLA815448	1	0.36	0	0	0	0	0
SLA811814	1	0.36	0	0.75466	1.03438	0	0
SLA814318	1	0.36	0	0	0	0	0
SLA795648	1	0.36	1.001	0	0	1.12898	0.723004
SLA799392	1	0.36	0	0	0	0	0
SLA790706	1	0.36	0	0	0	0	0
SLA808450	1	0.36	0	0	0	0	0
SLA811869	1	0.36	0	0	0	0	0
SLA777486	1	0.36	0	0	0	0	0
SLA771805	1	0.36	0	0	0	-1.001	0
SLA778425	1	0.37	0	0	0	0	0
SLA772209	1	0.37	0	0	0	0	0
SLA771752	1	0.37	0	0	0	0	0
SLA806154	1	0.37	0	0	0	0	0
SLA815176	1	0.37	0	0	0	0	0
SLA797520	1	0.37	0	0	0	0	0
SLA791789	1	0.37	0	0	0	0	0
SLA767679	1	0.37	0	0	1.001	0	0
SLA814728	1	0.37	0	0	0	0	0
SLA782857	1	0.37	0	0	0	0	0
SLA770534	1	0.37	0	0	0	0	0
SLA790614	1	0.37	0	0	0	0	0
SLA809000	1	0.37	-1.001	1.001	0	0	0
SLA810125	1	0.37	-1.001	0	0	1.001	0
SLA781646	1	0.37	1.09648	-1.001	-0.215825	0	0
SLA779698	1	0.37	0	0	0	0	0
SLA814476	1	0.37	0	1.001	0	1.14047	0
SLA770374	1	0.37	-1.001	0.962175	0	-0.783967	1.03722
SLA792188	1	0.38	0	0	0	0	0
SLA808105	1	0.38	0	-1.001	0.336205	0.996829	0
SLA809169	1	0.38	-1.001	-1.24797	-1.001	1.001	-0.425362
SLA775442	1	0.38	0	1.001	1.5957	-0.0509106	1.03807
SLA773221	1	0.38	0	0	0	-1.001	1.001
SLA791363	1	0.38	0.950934	1.001	-1.001	-1.001	0
SLA775784	1	0.38	1.00096	0	0.452181	-1.001	-1.001
SLA767771	1	0.38	1.001	0.0543248	-1.001	0	1.001
SLA772481	1	0.38	0	0	0	0	0
SLA792435	1	0.38	0	0	0	0	0
SLA783359	1	0.38	0	0.503046	0	0	0
SLA816160	1	0.38	0	0	0	0	0
SLA787203	1	0.38	0	0	0	0	0
SLA793269	1	0.38	0	1.001	0	0	0
SLA814863	1	0.38	0	0	0	0	0
SLA813172	1	0.38	0	0	1.45601	0	0
SLA807409	1	0.39	0	-1.001	-1.001	0	0
SLA780469	1	0.39	0	0	1.001	1.001	0
SLA767826	1	0.39	0	0	0	0	0
SLA815897	1	0.39	0	1.05629	0	0	-1.001
SLA808883	1	0.39	0	0	0	0	0
SLA777619	1	0.39	1.001	1.17749	1.18657	1.001	0
SLA776719	1	0.39	0	0	0	0	0
SLA783983	1	0.39	0	0	0	0	0
SLA801453	1	0.39	0.145955	1.01617	1.001	1.001	-1.001
SLA777210	1	0.39	-1.001	1.001	1.001	0	-1.001
SLA802187	1	0.39	0.996089	1.001	0	0	1.001
SLA786217	1	0.39	0	1.001	0	0	0
SLA775156	1	0.4	1.31089	1.001	1.001	-1.001	1.32698
SLA774279	1	0.4	0	0	0	0	0
SLA773965	1	0.4	0	0.739914	1.001	0	1.001
SLA814173	1	0.4	0	0	0	0	0
SLA785972	1	0.4	0	-1.001	1.001	0	0
SLA790040	1	0.4	0.921381	1.39667	1.59478	-0.605254	0
SLA796779	1	0.4	0	0	-0.746004	1.36725	1.001
SLA774520	1	0.4	0.983325	1.001	1.0815	0.606391	-1.09674
SLA801712	1	0.4	0	-1.001	1.38973	1.47524	1.001
SLA813231	1	0.4	0	1.001	-1.07845	1.001	0
SLA776023	1	0.4	1.02807	1.001	1.001	0	0
SLA777595	1	0.4	-1.07726	1.001	1.001	0	0
SLA794580	1	0.4	1.001	-0.758253	0.976906	0	1.05095
SLA775924	1	0.4	1.001	0.12159	0.548609	0	1.001
SLA808243	1	0.4	1.001	0.634506	1.3184	1.41297	0
SLA797450	1	0.4	-0.590454	1.18437	-0.898243	-1.22027	0
SLA803798	1	0.4	0	0	0	0	0
SLA771035	1	0.41	1.001	1.001	1.001	0	-1.001
SLA810643	1	0.41	1.001	1.2401	0.954933	-1.001	1.04401
SLA786307	1	0.41	1.14559	1.42715	1.13557	1.51474	1.55937
SLA798422	1	0.41	0	0	0	0	0
SLA803621	1	0.41	1.001	1.12283	1.06759	1.22049	1.001
SLA801441	1	0.41	1.30111	0.354812	0	-1.16076	1.001
SLA815970	1	0.41	0	0	0	0	1.37786
SLA815894	1	0.41	0	0	0	0	0
SLA787348	1	0.41	0	0	0	0	0
SLA800210	1	0.41	1.6063	1.03519	0.48531	0	0
SLA770393	1	0.41	-0.939803	0.826097	1.0771	1.04905	0.926408
SLA816987	1	0.42	-1.001	-1.001	-0.858432	0.359469	-1.23972
SLA806415	1	0.42	0	0	0	0	0
SLA788837	1	0.42	-1.001	1.001	1.27495	0	1.22796
SLA796988	1	0.42	0	0	0	0	0
SLA793096	1	0.42	0	0	0	0	0
SLA793772	1	0.42	0	0	-1.001	0	0
SLA774461	1	0.42	0	0	0	0	1.001
SLA812265	1	0.42	0	0	0	0	0
SLA796970	1	0.42	0	1.001	0	0	0
SLA803397	1	0.42	1.001	1.00464	-1.001	1.92696	0.695718
SLA796816	1	0.42	0	0	0	0	0
SLA802777	1	0.42	0	0	0	0	0
SLA803136	1	0.42	0	0	0	0	0
SLA805744	1	0.42	0	0	0	0	0
SLA796622	1	0.42	0	0	0	0	0
SLA784392	1	0.42	0	0	0	0	0
SLA794314	1	0.42	0	0	0	0	0
SLA815258	1	0.42	0	0	0	0	0
SLA779213	1	0.42	0	0	0	0	0
SLA775410	1	0.42	1.001	0	0	0	0
SLA778419	1	0.42	0	0	0	0	0
SLA785764	1	0.42	0	0	0	0	0
SLA777511	1	0.42	0	0	0	1.001	0
SLA800517	1	0.42	0	0	0	0	0
SLA812760	1	0.42	0	0	0	0	1.001
SLA790160	1	0.42	0	0	0	0	0
SLA786299	1	0.42	0	0	0	0	0
SLA776714	1	0.42	0	0	0	0	0
SLA786552	1	0.42	0	0	0	0	0
SLA792456	1	0.42	0	0	0	0	0
SLA814831	1	0.42	0	0	0	0	0
SLA809792	1	0.42	0	0	0	0	0
SLA791080	1	0.42	0	0	0	0	0
SLA791788	1	0.42	0	0	0	0	0
SLA783741	1	0.42	0	0	0	0	0
SLA781255	1	0.42	0	0	0	0	0
SLA800851	1	0.42	0	0	0	0	0
SLA805705	1	0.42	0	0	0	0	0
SLA808879	1	0.42	0	1.32784	0	0	-1.001
SLA770483	1	0.42	0	0	0	0	0
SLA800280	1	0.42	1.001	0	0	0	0
SLA804557	1	0.42	0	0	0	0	0
SLA809708	1	0.42	0	0	0	0	0
SLA794681	1	0.42	0	0	0	0	0
SLA781603	1	0.43	0	0	0	0	0
SLA776508	1	0.43	0	0	0	0	0
SLA814799	1	0.43	0	0	0	0	0
SLA792249	1	0.43	0	0	0	0	0
SLA789132	1	0.43	0	0	0	0	0
SLA794001	1	0.43	0	0	0	0	0
SLA798940	1	0.43	0	0	0	0	0
SLA794122	1	0.43	0	0	0	0	0
SLA779935	1	0.43	0	0	0	0	0
SLA802358	1	0.43	0	0	0	0	0
SLA794906	1	0.43	0	0	0	0	0
SLA783608	1	0.43	0	0	0	0	0
SLA799371	1	0.43	0	0	0	0	0
SLA810957	1	0.43	0	0	0	0	0
SLA788071	1	0.43	0	0	0	0	0
SLA775454	1	0.43	0	0	0	0	0
SLA789066	1	0.43	0	0	0	0	0
SLA778906	1	0.43	0	0	0	-1.001	0
SLA814755	1	0.43	0	0	0	0	0
SLA812065	1	0.43	0	0	0	0	0
SLA778460	1	0.43	0	0	0	0	0
SLA815324	1	0.43	0	0	0	0	0
SLA789622	1	0.43	0	0	0	0	0
SLA808281	1	0.43	0	0	0	0	0
SLA806322	1	0.43	0	0	0	0	0
SLA808872	1	0.43	-1.001	0	0	0	0
SLA784669	1	0.43	0	0	0	0	0
SLA788393	1	0.44	0	0	0	0	0
SLA814796	1	0.44	0	0	0	0	0
SLA802297	1	0.44	0	0	0	0	0
SLA767764	1	0.44	0	0	0	1.001	0
SLA808322	1	0.44	-1.70066	1.001	0	2.55007	-1.001
SLA816268	1	0.44	0	0	0	0	0
SLA771675	1	0.44	0	0	0	0	0
SLA782706	1	0.44	0	0	0	0	0
SLA789822	1	0.44	0	0	0	0	0
SLA781710	1	0.44	0	0	0	0	0
SLA795163	1	0.44	0	0	0	0	0
SLA799694	1	0.45	0	0	0	-1.001	0
SLA812607	1	0.45	0	0	0	0	0
SLA784939	1	0.45	0	0	-1.001	0	0
SLA810530	1	0.45	0	0	0	0	0
SLA791415	1	0.45	0	0	0	0	0
SLA771091	1	0.45	0	0	0	0	0
SLA815620	1	0.45	0	1.001	0	0	0
SLA770246	1	0.45	0	0	0	0	0
SLA809287	1	0.45	0	0	0	0	0
SLA789474	1	0.45	0	0	0	0	0
SLA782376	1	0.45	0	0.704205	0	-1.001	1.001
SLA785627	1	0.45	0	0	0	0	0
SLA805728	1	0.45	0	0	0	0	0
SLA797033	1	0.45	0	0	0	0	0
SLA795915	1	0.45	0	0	0	0	0
SLA809523	1	0.45	0	0	0	0	0
SLA779632	1	0.45	0	0	0	0	0
SLA787885	1	0.45	0	0	0	0	0
SLA777291	1	0.45	0	0	0	0	0
SLA792021	1	0.45	0	0	0	0	0
SLA768949	1	0.45	0	0	0	0	0
SLA786784	1	0.45	0	0	0	0	0
SLA789403	1	0.45	0	0	0	0	0
SLA786238	1	0.45	0	0	0	0	0
SLA770913	1	0.45	0	0	0	0	0
SLA771149	1	0.45	0	0	0	0	-1.001
SLA780082	1	0.45	0	0	0	0	0
SLA814542	1	0.46	0	0	0	0	0
SLA772341	1	0.46	0	0	0	0	0
SLA771213	1	0.46	0	0	0	0	0
SLA768264	1	0.46	0	0	0	0	0
SLA771584	1	0.46	0	0	-1.001	0	0
SLA768367	1	0.46	0	0	0	0	0
SLA807602	1	0.46	0	0	0	0	0
SLA813101	1	0.46	0	0	0	0	0
SLA795422	1	0.46	0	0	0	0	0
SLA795990	1	0.46	0	0	0	0	0
SLA790931	1	0.46	0	0	0	0	0
SLA807018	1	0.46	0	0	0	0	0
SLA808377	1	0.46	0	0	0	0	0
SLA812393	1	0.46	0	0	0	0	0
SLA799739	1	0.46	1.32059	1.32531	-1.001	-0.811962	0
SLA772204	1	0.47	0	0	0	0	0
SLA814418	1	0.47	0	0	0	0	0
SLA795948	1	0.47	0	0	0	0	0
SLA804074	1	0.47	-1.001	0.613179	1.001	1.01118	1.07446
SLA773766	1	0.47	0	0	0	0	0
SLA807672	1	0.47	0	0	0	0	0
SLA789947	1	0.47	0	0	0	0	0
SLA780327	1	0.47	0	0	0	0	0
SLA800910	1	0.47	0	0	0	0	0
SLA804286	1	0.47	0	0	0	0	0
SLA811637	1	0.47	0	0	0	0	0
SLA787571	1	0.47	0	0	0	0	0
SLA794377	1	0.47	0	0	0	0	0
SLA812908	1	0.47	-1.00991	1.08336	1.001	0.493907	0
SLA791641	1	0.47	0	1.001	0	-1.001	1.10439
SLA769323	1	0.47	0	0	0	0	0
SLA789452	1	0.47	0	0	0	0	0
SLA796334	1	0.47	0	0	0	0	1.001
SLA814437	1	0.48	0	0	0	0	0
SLA795623	1	0.48	0	0	-1.001	0.461823	0
SLA772662	1	0.48	0	0	0	0	0
SLA786081	1	0.48	0	0	0	0	0
SLA809700	1	0.48	0	1.001	0	0	0
SLA769617	1	0.48	0	0	0	0	0
SLA810457	1	0.48	0	0	0	0	0
SLA806400	1	0.48	0	0	0	0	0
SLA781980	1	0.48	-1.001	0.517414	0	1.51046	1.38829
SLA804099	1	0.48	1.69291	0.911699	-1.001	0.671699	0.621277
SLA789898	1	0.49	0.897312	1.82781	-1.001	1.001	-0.918078
SLA801138	1	0.49	0.429314	-1.36485	0.428875	0.843236	1.21071
SLA795207	1	0.49	1.24305	1.39815	1.001	1.20525	-1.001
SLA779081	1	0.49	1.001	1.07147	0	1.08348	0
SLA811280	1	0.49	-1.00007	1.11815	0	-1.08883	0.834588
SLA776575	1	0.49	0	1.09093	0	0	0
SLA779998	1	0.49	0	1.001	1.001	0	0
SLA780922	1	0.49	1.42287	1.001	-1.001	0	-1.001
SLA817934	1	0.5	0	-0.618744	-0.981501	1.41407	0.780894
SLA795133	1	0.5	1.001	0	1.001	0	0
SLA788061	1	0.5	-1.001	0.197291	-1.001	0	0
SLA811120	1	0.5	1.28282	1.69225	0	1.20129	1.15765
SLA777475	1	0.5	-0.965803	1.001	0	-1.001	-1.001
SLA780132	1	0.5	-1.001	1.001	-1.001	-0.944445	0
SLA800528	1	0.5	0	1.47931	1.001	0	0
SLA817759	1	0.5	1.001	0.858031	1.001	0	-1.001
SLA775639	1	0.5	0	1.001	0	1.001	0
SLA805349	1	0.5	0	1.001	0	0	0
SLA796400	1	0.5	0	0	1.001	1.001	0
SLA794726	1	0.5	0	0	0	-1.001	0
SLA779147	1	0.5	0	0	0	0	0
SLA797852	1	0.51	0	0	0	0	0
SLA792986	1	0.51	1.18562	1.4022	0	0	-1.001
SLA779625	1	0.51	0	0	0	0	1.001
SLA777829	1	0.51	0	1.001	0	0	0
SLA795994	1	0.51	0	0	0	0	0
SLA776292	1	0.51	0	0	0	0	0
SLA817871	1	0.51	0	0	0	0	0
SLA781938	1	0.51	1.001	0	0	0	0
SLA784407	1	0.51	0	0	0	0	0
SLA800321	1	0.51	0	0	0	0	0
SLA769509	1	0.51	0	0	0	0	1.001
SLA812073	1	0.51	1.14269	1.6124	0	1.41235	-1.001
SLA774793	1	0.51	0	0	0	0	0
SLA772665	1	0.51	0	0	0	0	0
SLA792585	1	0.51	0	0	0	0	0
SLA809489	1	0.51	0	1.001	0	1.001	1.001
SLA814038	1	0.51	0	0	0	0	0
SLA812828	1	0.51	0	1.001	1.001	0	1.28317
SLA806288	1	0.51	0	0	0	0	0
SLA787116	1	0.51	0	0	0	0	0
SLA797159	1	0.51	1.001	0	0	0	0
SLA776033	1	0.51	0	0	0	0	0
SLA797961	1	0.51	0	0	0	0	0
SLA794046	1	0.51	0	0	0	0	0
SLA776984	1	0.51	0	0	0	0	0
SLA789331	1	0.51	0	0	0	0	0
SLA813688	1	0.51	0	0	0	0	0
SLA817564	1	0.51	0	0	0	0	0
SLA811797	1	0.51	0	0	0	0	0
SLA770442	1	0.51	0	0	0	0	0
SLA772525	1	0.52	0	1.001	0	0	-1.001
SLA807047	1	0.52	0	0	0	0	0
SLA808163	1	0.52	0	0	0	0	0
SLA806645	1	0.52	0	0	0	0	0
SLA768881	1	0.52	0	0	0	0	0
SLA810491	1	0.52	0	0	0	0	0
SLA781155	1	0.52	1.3627	0	1.10226	0.554979	1.71552
SLA806388	1	0.52	1.001	0.26524	-1.001	-0.916804	-1.51274
SLA795293	1	0.52	0	0	1.001	0	0
SLA813287	1	0.52	1.48586	1.001	1.14299	1.00434	-1.73522
SLA801928	1	0.52	0	0	0	0	0
SLA773196	1	0.52	0	0	0	0	-1.001
SLA788516	1	0.52	0	0	1.001	0	-1.001
SLA778183	1	0.52	0	0	0	0	0
SLA778415	1	0.52	1.001	1.001	0	0	1.001
SLA777132	1	0.52	0	0	0	0	0
SLA798983	1	0.52	0	-1.001	0	0	1.27708
SLA778776	1	0.52	0	0.146453	1.001	-1.001	0
SLA790149	1	0.52	-1.001	0.325511	1.001	1.36181	-0.749909
SLA806085	1	0.52	0	0	0	0	0
SLA802860	1	0.52	0	0	0	0	0
SLA786887	1	0.53	-1.001	0	0	0	0
SLA785899	1	0.53	0	0	0	0	-1.001
SLA787043	1	0.53	0	0	0	0	0
SLA807662	1	0.53	0	0	-1.001	1.392	0
SLA818312	1	0.53	0	0	0	1.33959	0
SLA776469	1	0.53	0	0	0	0	0
SLA803360	1	0.53	0	0	0	0	0
SLA814567	1	0.53	0	0	0	0	-1.001
SLA804997	1	0.53	0	-0.1377	1.2247	0	1.001
SLA817975	1	0.53	-1.001	1.001	1.001	1.02867	1.19548
SLA812741	1	0.53	0	0.964177	0	0	0
SLA772248	1	0.53	0	-1.001	1.70068	1.001	0
SLA767613	1	0.53	0	0	0	0	0
SLA817883	1	0.53	0	-1.001	-0.246711	0	0.962907
SLA817921	1	0.53	0	0	0	-1.001	1.001
SLA773160	1	0.53	0	0	0	-1.001	0
SLA776573	1	0.53	0	0	0	0	0
SLA797697	1	0.53	0	0	-1.17289	0	0.817715
SLA806218	1	0.53	0	0	0	0	0
SLA769575	1	0.53	0	0	0	0	0
SLA783272	1	0.53	1.001	1.001	-1.001	0	0
SLA807742	1	0.53	0	0	0	0	0
SLA776913	1	0.53	0	0	0	-1.001	0
SLA781798	1	0.53	1.001	0	-1.001	0	1.15278
SLA813390	1	0.53	0	0	0	0	0
SLA785305	1	0.53	-1.001	1.14473	-0.177707	-1.01415	0.996799
SLA772929	1	0.53	0	0	0	0	0.23052
SLA813398	1	0.53	0	-1.001	1.001	1.001	0
SLA772065	1	0.53	0	0	0	-1.001	1.001
SLA793230	1	0.53	0	0	0	0	0
SLA807287	1	0.54	0	0	0	0	0
SLA813065	1	0.54	1.001	-0.933626	0	0	-1.001
SLA786777	1	0.54	1.14827	-0.163595	0	0	-1.001
SLA811818	1	0.54	-1.001	1.001	-1.001	-1.001	-1.001
SLA769673	1	0.54	0	0	0	0	1.001
SLA807803	1	0.54	0	0	0	0	0
SLA789585	1	0.54	0	0	0	0	1.001
SLA800803	1	0.54	0	0	0	0	0
SLA811952	1	0.54	0	0	0	0	0
SLA781648	1	0.56	0	0	0	0	0
SLA798367	1	0.57	0	0	0	0	0
SLA782032	1	0.57	0	0	0	0	0
SLA804079	1	0.57	0	0	0	0	0
SLA813170	1	0.57	0	0	0	0	0
SLA805008	1	0.57	0	0	0	0	1.001
SLA785455	1	0.57	0	0	0	0	0
SLA776737	1	0.57	0	0	0	0	0
SLA769395	1	0.57	0	0	0	0	0
SLA815082	1	0.57	0	1.001	-1.20865	1.40698	1.001
SLA795587	1	0.57	0	0	0	0	0
SLA767828	1	0.57	0	0	0	0	0
SLA786069	1	0.58	0	0	0	0	0
SLA781235	1	0.58	0	1.001	0	0	0
SLA794628	1	0.58	0	0	0	0	0
SLA775389	1	0.58	0	0	0	0	0
SLA779909	1	0.58	0	0	0	0	0
SLA815667	1	0.58	1.13755	0	0	0	0
SLA799138	1	0.58	0	0	0	0	0
SLA806162	1	0.58	0	0	0	0	0
SLA814359	1	0.59	0	0	0	0	0
SLA816713	1	0.59	0	0	0	0	0
SLA808058	1	0.59	0	0	0	0	1.72572
SLA811682	1	0.59	1.001	0	0	0	1.001
SLA811334	1	0.59	0	0	0	0	0
SLA815494	1	0.6	1.1525	1.00958	0.567673	1.37415	-0.530209
SLA777548	1	0.6	0.965877	-1.001	-0.313062	1.001	1.001
SLA794856	1	0.6	0	0	0	0	0
SLA788549	1	0.6	0	1.001	0	1.001	0
SLA772908	1	0.6	0	0	1.01147	0	0
SLA814233	1	0.6	0	0	0	0	0
SLA786966	1	0.6	0	0	0	0	0
SLA802150	1	0.6	0	0	0	0	0
SLA773284	1	0.6	0	0	1.001	0	0
SLA816139	1	0.6	0	0	0	0	0
SLA781494	1	0.6	1.001	0	0	0.749788	1.001
SLA786506	1	0.6	0	0	1.001	0	0
SLA798087	1	0.6	1.001	0	0	0	0
SLA797055	1	0.6	0	0	0	0	0
SLA777392	1	0.6	0	0	0	0	0
SLA804036	1	0.6	0	0	0	0	1.001
SLA816337	1	0.6	0	0	0.514973	0	-1.001
SLA788162	1	0.6	0	0	0	0	0
SLA775832	1	0.61	0	0	0	0	0
SLA774415	1	0.61	-1.001	0	1.00676	-1.57177	0
SLA815089	1	0.61	0	1.25257	0	0	0
SLA781931	1	0.61	0	0	0	0	0
SLA785304	1	0.61	0	0	0	0	0
SLA803783	1	0.61	0	0	0	0	0
SLA793011	1	0.61	0	0	0	0	0
SLA785524	1	0.61	0	0	0	0	0
SLA798110	1	0.62	-1.001	0	0	0	0
SLA770812	1	0.62	0	0	0	0	0
SLA790366	1	0.62	0	0	0	0	0
SLA786098	1	0.62	0	0	0	0	0
SLA782751	1	0.62	0	0	0	0	0
SLA804191	1	0.62	0	0	0	0	0
SLA801006	1	0.62	0	0	0	0	0
SLA816305	1	0.62	-1.001	-1.001	1.001	-1.14304	-1.001
SLA796773	1	0.62	0	1.001	0	0	0
SLA789023	1	0.62	1.001	-0.991046	0	1.1236	-1.001
SLA784540	1	0.62	0	0	0	0	0
SLA809573	1	0.62	0	0	1.001	0	0
SLA805466	1	0.62	0	0	0	0	0
SLA790703	1	0.62	0	0	0	0	0
SLA802085	1	0.62	0	0	0	0	0
SLA790785	1	0.62	0	0	0	0	0
SLA782370	1	0.62	-1.001	0	0	-0.353965	1.001
SLA813966	1	0.62	1.001	0	0	0	0
SLA815591	1	0.62	0	0	0	0	0
SLA805937	1	0.63	0	0	0	0	0
SLA780172	1	0.63	0	-1.001	0	0	0
SLA773048	1	0.63	0	0	0	-0.705773	1.001
SLA804418	1	0.63	0	-1.001	0	-1.001	0
SLA791658	1	0.63	0	1.001	1.001	0	1.001
SLA799405	1	0.63	0	1.001	0	0	0
SLA787523	1	0.63	0	1.40345	1.001	-1.001	1.10371
SLA813380	1	0.63	0	0	0	0	1.001
SLA795306	1	0.63	-1.001	0	0	-0.610471	0
SLA788290	1	0.63	-1.001	0	0	0	0
SLA778556	1	0.63	1.001	-1.001	-1.001	1.001	0
SLA786102	1	0.63	0	1.001	0	0	0
SLA808767	1	0.63	1.001	0	0	0	0
SLA785736	1	0.63	-1.001	-1.001	0	0	0
SLA806752	1	0.63	0	0	0	-1.001	0
SLA793345	1	0.63	0	0	0	0	0
SLA768253	1	0.63	0	0	0	0	0
SLA798887	1	0.63	1.001	-0.992754	1.001	-1.05818	1.001
SLA775677	1	0.63	0	0	1.001	0	-1.001
SLA814201	1	0.63	1.001	0	0	-1.001	0
SLA814665	1	0.63	1.03743	0.797443	0	-1.001	0
SLA800641	1	0.63	0	-1.001	0	0	0
SLA796762	1	0.63	0	0	0	0	1.001
SLA768943	1	0.64	0	0	0	0	0
SLA786955	1	0.64	0	1.001	0	-1.001	0
SLA793288	1	0.64	0	0	0	0	0
SLA786075	1	0.64	0	1.001	0	0	0
SLA793880	1	0.64	0	1.001	0	1.001	0
SLA767784	1	0.64	1.19399	-1.11555	-0.944721	0	-1.001
SLA800201	1	0.64	0	0	0	0	-1.15683
SLA768375	1	0.64	0	0	0	0	0
SLA782916	1	0.64	0	0	0	0	0
SLA808533	1	0.64	0	1.001	1.001	0	1.001
SLA775918	1	0.64	1.001	0	0	0	0
SLA799849	1	0.64	1.001	0	0	0	0
SLA778999	1	0.64	0	0	0	0	0
SLA778711	1	0.64	0	0	0	-1.001	0
SLA776690	1	0.65	0	1.001	0	1.001	0
SLA805568	1	0.65	0	0	-1.001	0	0
SLA806081	1	0.65	0	0	0	0	-1.001
SLA814617	1	0.65	0	1.001	0	-1.001	0
SLA796626	1	0.65	-1.0166	-0.772069	-1.29394	0.206074	1.40071
SLA795545	1	0.65	0	0	0	0	0
SLA790979	1	0.65	-1.001	1.55027	0	0	1.001
SLA792128	1	0.66	0	0	0	0	0
SLA801390	1	0.66	1.001	1.001	1.001	1.04526	0
SLA806157	1	0.66	0	1.001	0	0	0
SLA808414	1	0.66	0.53649	0.0261329	-0.96629	0	0.923411
SLA788248	1	0.66	0	1.001	0	0	0
SLA803173	1	0.66	0	0	0	0	0
SLA800594	1	0.66	0	0	0	0	0
SLA784162	1	0.66	0	0	0	0	0
SLA777024	1	0.66	0	0	0	0	0
SLA794816	1	0.66	0	0	0	0	0
SLA789626	1	0.66	0	0	0	0	0
SLA804411	1	0.66	0	0	0	0	0
SLA787809	1	0.66	0	0	0	0	0
SLA808614	1	0.66	0	0	0	0	0
SLA785638	1	0.66	0	1.001	0	1.001	0
SLA784899	1	0.66	0	0	0	0	0
SLA780188	1	0.66	0	0	0	0	0
SLA807228	1	0.66	-1.03183	1.2105	-1.001	0	1.09133
SLA779228	1	0.66	0	0	0	0	0
SLA795732	1	0.66	0	1.03705	0	0	0
SLA778553	1	0.66	0	0	0	0	0
SLA805409	1	0.66	1.25808	0	0	0	0
SLA790051	1	0.66	0	0	0	0	0
SLA797122	1	0.66	-1.001	0	0	0	0
SLA798028	1	0.66	0	0	0	0	0
SLA782350	1	0.66	0	0	0	0	0
SLA775374	1	0.66	0	0	0	0	0
SLA807976	1	0.66	0	0	-1.001	0	0
SLA789088	1	0.66	0	0	0	0	0
SLA780845	1	0.66	0	0	0	0	0
SLA772360	1	0.66	0	0	0	0	0
SLA804569	1	0.66	0	0	0	0	0
SLA772971	1	0.66	1.001	0.172328	-1.001	1.001	-1.001
SLA773115	1	0.66	0	0	0	0	0
SLA779636	1	0.67	0	0	0	0	0
SLA769674	1	0.67	0	0	0	0	0
SLA792867	1	0.67	0	0	0	0	0
SLA800133	1	0.67	0	0	0	0	0
SLA781851	1	0.67	0	0	0	0	0
SLA810662	1	0.67	0	0	0	0	0
SLA794542	1	0.67	0	0	0	0	0
SLA774059	1	0.67	0	0	0	0	0
SLA805476	1	0.67	0	0	0	0	0
SLA787061	1	0.67	0	0	0	0	0
SLA800091	1	0.67	0	0	0	0	0
SLA810251	1	0.67	0	0	0	0	0
SLA775914	1	0.67	0	0	0	0	0
SLA796599	1	0.67	0	0	0	0	0
SLA814553	1	0.67	0	1.001	0	0	0
SLA800522	1	0.67	0	0	0	0	0
SLA810958	1	0.67	1.001	0	0	0	0
SLA816016	1	0.67	0	0	0	0	0
SLA813708	1	0.67	0	0	0	0	0
SLA818599	1	0.67	0	0	0	1.001	0
SLA790080	1	0.68	0	0	-1.001	0	0
SLA794328	1	0.68	1.001	0	0	0	0
SLA768925	1	0.68	0	0	0	0	0
SLA778612	1	0.69	0	0	0	0	0
SLA795534	1	0.72	0	0	0	0	0
SLA794257	1	0.72	0	0	0	0	0
SLA774521	1	0.72	0	0	0	0	0
SLA769443	1	0.72	0	0	0	0	0
SLA767610	1	0.72	0	0	0	0	0
SLA801581	1	0.72	0	0	0	0	0
SLA810026	1	0.72	0	0	0	0	0
SLA797575	1	0.72	0	0	0	0	0
SLA778286	1	0.72	0	0	0	0	0
SLA800104	1	0.72	1.001	0	0	0	0
SLA811190	1	0.72	0	0	0	0	0
SLA791839	1	0.72	0	0	0	0	0
SLA801671	1	0.72	0	0	1.07943	0	1.001
SLA778087	1	0.72	0	0	0	0	0
SLA800967	1	0.72	0	0	0	0	0
SLA788359	1	0.72	0	0.402035	0	0	0
SLA769656	1	0.72	-0.940684	1.001	-1.78359	-1.001	0
SLA793116	1	0.72	0	0	0	0	0
SLA813147	1	0.73	0	0	0	0	0
SLA783762	1	0.73	0	0	0	0	0
SLA784883	1	0.73	0	0	0	0	0
SLA777775	1	0.73	0	0	0	0	0
SLA784998	1	0.73	0	0	0	0	0
SLA775770	1	0.73	0	0	0	0	0
SLA798649	1	0.73	0	0	0	0	0
SLA808379	1	0.73	0	0	0	0	0
SLA796049	1	0.73	0	0	0	0	0
SLA797932	1	0.73	0	0	0	0	0
SLA809855	1	0.73	0	0	0	0	-0.115785
SLA791221	1	0.73	0	0	0	0	0
SLA802753	1	0.73	0	0	-1.001	0	0
SLA775247	1	0.73	1.24816	0.657863	0	0	1.001
SLA784275	1	0.73	0	0	0	0	0
SLA810574	1	0.73	0	0	0	0	0
SLA806230	1	0.74	0	0	0	0	0
SLA805180	1	0.74	0	0	0	-1.001	0
SLA778724	1	0.74	0	0	0	0	0
SLA786074	1	0.74	0	0	0	0	0
SLA817981	1	0.74	0	0	0	0	0
SLA807902	1	0.74	0	0	0	0	0
SLA767699	1	0.74	0	0	0	0	0
SLA786764	1	0.74	0	0	0	0	0
SLA778767	1	0.75	0	0	0	0	0
SLA802345	1	0.75	0	0	0	0	0
SLA787011	1	0.75	0	0	1.53502	0	0
SLA807604	1	0.75	0	0	1.001	0	0
SLA788073	1	0.75	0	0	0	0	-1.001
SLA802147	1	0.75	-0.998328	1.57267	1.04142	-0.937002	0.804624
SLA791213	1	0.75	0.234533	-1.001	1.001	0.802628	-0.653021
SLA789943	1	0.75	1.19017	1.001	1.29667	0	1.001
SLA773803	1	0.75	0	0	0	0	0
SLA781302	1	0.75	0	0	0	0	0
SLA769356	1	0.75	0	0	0	0	0
SLA769524	1	0.75	0	0	0	0	0
SLA812095	1	0.75	0	0	0	0	0
SLA806486	1	0.75	1.001	1.04946	0	-0.440566	-1.001
SLA767857	1	0.75	0	1.001	0	0	0
SLA805597	1	0.75	0	0	0	0	0
SLA788993	1	0.75	0	0	0	0	0
SLA788661	1	0.75	0	0	0	0	0
SLA772446	1	0.75	0	0	0	0	0
SLA769722	1	0.75	0	0	0	0	1.001
SLA814250	1	0.75	0	-0.0295309	-1.001	1.00544	0
SLA767573	1	0.75	0	0	0	0	0
SLA808764	1	0.75	0	0	0	0	0
SLA797626	1	0.75	0	0	0	0	0
SLA799806	1	0.75	0	1.001	0	0	0
SLA774302	1	0.76	0	0	0	0	0
SLA807832	1	0.76	0	0	0	0	0
SLA799467	1	0.76	0	0	0	0	0
SLA784462	1	0.76	0	0	0	0	0
SLA776270	1	0.76	0	0	0	0	0
SLA781919	1	0.76	0	0	0	0	0
SLA812355	1	0.76	0	0	0	0	0
SLA776518	1	0.76	0	0	0	0	0
SLA778048	1	0.76	0	0	0	0	0
SLA771519	1	0.76	0	0	0	-1.001	0
SLA790755	1	0.76	0	0	0	0	0
SLA771807	1	0.76	0	0	0	0	0
SLA786259	1	0.76	0	0	0	0	-1.001
SLA816298	1	0.76	0	0	0	0	0
SLA779006	1	0.76	0	0	0	0	0
SLA787361	1	0.76	1.56585	1.47734	1.001	1.001	1.001
SLA790866	1	0.76	0	0	0	0	0
SLA797376	1	0.76	0	0	0	0	0
SLA794911	1	0.76	0	0	0	0	0
SLA807770	1	0.76	0	0	0	0	0
SLA800279	1	0.76	0	0	0	0	0
SLA801753	1	0.76	0	0	0	0	0
SLA780345	1	0.76	0	0	0	0	0
SLA786461	1	0.76	0	0	0	0	0
SLA790316	1	0.76	0	0	0	0	0
SLA784665	1	0.76	0	0	0	0	0
SLA778731	1	0.76	0	0	0	0	0
SLA779720	1	0.76	0	0	0	0	0
SLA772557	1	0.76	0	0	0	0	0
SLA800024	1	0.76	0	0	0	0	0
SLA798964	1	0.76	0	0	0	0	0
SLA789652	1	0.76	0	0	0	0	0
SLA800377	1	0.76	0	0	0	0	0
SLA789057	1	0.76	0	0	0	0	0
SLA811437	1	0.76	0	0	0	0	0
SLA767746	1	0.76	0	0	0	0	0
SLA797315	1	0.77	0	0	0	1.001	1.001
SLA787531	1	0.77	0	0	0	0	0
SLA770654	1	0.77	0	0	0	0	0
SLA790192	1	0.77	0	0	0	1.001	0
SLA790265	1	0.77	0	0	-1.001	0	1.001
SLA799361	1	0.77	0	0	1.001	0	0
SLA793720	1	0.77	0	0	0	0	0
SLA776560	1	0.77	0	0	0	0	0
SLA788707	1	0.77	0	0	0	0	0
SLA781383	1	0.78	0	0	0	0	0
SLA774852	1	0.78	1.001	0	0	0	0
SLA773757	1	0.78	0	0	0	1.001	0
SLA802035	1	0.78	0	0	0	0	0
SLA775635	1	0.78	0	0	0	0	0
SLA817477	1	0.78	1.37483	1.001	1.001	-1.001	0
SLA770353	1	0.78	0	0	0	0	0
SLA801180	1	0.78	0	0	0	0	0
SLA780109	1	0.78	0	0	0	0	0
SLA799735	1	0.78	0	0	0	0	0
SLA808040	1	0.78	0	0	0	0	0
SLA796733	1	0.78	-1.001	-1.001	1.001	-1.001	0
SLA789973	1	0.78	0	0	0	0	0
SLA802218	1	0.78	0	0	0	0	0
SLA799668	1	0.78	0	0	0	0	0
SLA790854	1	0.78	0	0	0	0	0
SLA768759	1	0.79	0	0	0	-1.001	0
SLA791478	1	0.79	0	0	0	0	0
SLA774993	1	0.79	0	0	0	0	0
SLA804432	1	0.79	0	0	0	0	0
SLA804427	1	0.79	0	0	0	0	1.001
SLA800308	1	0.79	0	0	0	0	0
SLA793931	1	0.79	0	0	0	0	0
SLA783175	1	0.79	0	0	0	0	0
SLA804893	1	0.79	0	0	0	0	0
SLA803147	1	0.79	0	0	0	0	0
SLA771231	1	0.79	1.001	1.001	0	0	1.001
SLA768721	1	0.79	0	0	0	0	0
SLA778187	1	0.79	0	0	0	0	0
SLA807218	1	0.79	0	0	0	0	0
SLA780895	1	0.79	1.001	0	0	0	1.001
SLA802821	1	0.8	0	0	0	0	0
SLA778719	1	0.8	0	0	0	0	0
SLA780085	1	0.8	0	0	0	0	0
SLA773093	1	0.8	0	0	0	0	0
SLA778380	1	0.8	0	0	-1.001	0	0
SLA811397	1	0.8	0	0	0	0	0
SLA782355	1	0.8	0	0	0	0	0
SLA775467	1	0.8	0	0	0	0	0
SLA784161	1	0.8	0	0	0	-1.001	0
SLA774811	1	0.8	0	0	1.001	0	0
SLA778854	1	0.8	0	0	0	0	0
SLA795947	1	0.81	0	0	1.001	0	0
SLA781451	1	0.81	0	0	0	0	0
SLA793191	1	0.81	0	0	0	0	0
SLA777585	1	0.81	0	0	0	0	0
SLA817708	1	0.81	0	0	0	0	0
SLA785888	1	0.81	0	0	0	0	0
SLA780471	1	0.81	0	0	0	0	0
SLA785671	1	0.81	0	0	0	0	0
SLA801627	1	0.81	-1.001	0	0	0	0
SLA772021	1	0.81	0	0	0	0	0
SLA790897	1	0.81	0	0	0	-1.001	0
SLA767980	1	0.81	0	0.68354	1.001	0	0
SLA807645	1	0.81	0	0	0	1.001	0
SLA799621	1	0.81	0	0	0	0	0
SLA778071	1	0.81	0	0	0	0	0
SLA770103	1	0.81	0	0	0	0	0
SLA769238	1	0.81	0	0	0	0	0
SLA790344	1	0.81	0	0	0	0	0
SLA789710	1	0.81	0	0	0	0	0
SLA785848	1	0.81	0	0	0	0	0
SLA773794	1	0.81	0	0	0	0	0
SLA775988	1	0.81	0	1.001	0	0	0
SLA775812	1	0.81	0	1.001	0	0	1.14887
SLA813547	1	0.81	0	-1.001	0	0	1.001
SLA804392	1	0.81	0	0	0	0	0
SLA805309	1	0.81	0	0	0	0	0
SLA795013	1	0.81	0	0	0	0.968833	1.1241
SLA793029	1	0.81	1.001	0	0	0	0
SLA768965	1	0.81	0	0	0	0	0
SLA779976	1	0.81	0	0	0	0	0
SLA814439	1	0.81	0	0	0	0	0
SLA783859	1	0.81	0	0	0	0	0
SLA803270	1	0.81	0	0	0	0	0
SLA781470	1	0.81	0	0	0	0	0
SLA794850	1	0.81	0	0	0	0	0
SLA785815	1	0.81	0	0	0	0	0
SLA796144	1	0.81	0	0	0	0	0
SLA808977	1	0.81	0	0	0	0	0
SLA799447	1	0.81	0	0	0	0	0
SLA811652	1	0.81	0	0	0	0	0
SLA769981	1	0.81	0	0	0	0	0
SLA809777	1	0.81	0	0	0	0	0
SLA812572	1	0.82	0	0	0	0	0
SLA770773	1	0.82	0	0	0	0	0
SLA801198	1	0.82	0	0	0	0	0
SLA812639	1	0.82	0.837269	1.4035	-1.001	0	1.001
SLA807768	1	0.82	1.001	0	0	0	0
SLA784353	1	0.82	0	0	0	0	0
SLA801905	1	0.82	1.001	0	1.001	0	0
SLA817393	1	0.82	0	0	0	0	-1.001
SLA793744	1	0.82	0	0	0	0	0
SLA799328	1	0.82	0.979314	1.33479	1.001	1.01084	-1.001
SLA782215	1	0.82	0	0	0	0	0
SLA818195	1	0.82	0	0	0	0	0
SLA804565	1	0.82	0	0	0	0	0
SLA784820	1	0.82	0	0	0	0	0
SLA812161	1	0.82	0	0	0	0	0
SLA790776	1	0.82	0	0	0	0	0
SLA779845	1	0.82	0	0	0	0	0
SLA785263	1	0.82	0	0	0	0	0
SLA776630	1	0.82	0	0	0	0	0
SLA809363	1	0.82	0	0	0	0	0
SLA816813	1	0.82	0	0	0	0	0
SLA814194	1	0.82	0	0	0	0	0
SLA782167	1	0.82	0	0	0	0	0
SLA805074	1	0.82	0	0	0	0	0
SLA806822	1	0.82	0	0	0	0	0
SLA807951	1	0.82	0	0	0	0	0
SLA797223	1	0.82	0	0	0	0	0
SLA796537	1	0.82	0	0	0	0	0
SLA781926	1	0.82	0	0	0	0	0
SLA777227	1	0.82	0	0	0	0	0
SLA774515	1	0.82	0	0	0	0	0
SLA774632	1	0.82	0	0	0	0	0
SLA786683	1	0.82	0	0	0	0	0
SLA814902	1	0.82	1.001	0	0	0	1.001
SLA807974	1	0.82	1.001	0	0	-1.001	0
SLA796945	1	0.82	-1.001	0	0	0	0
SLA787469	1	0.83	0	0	0	0	0
SLA808054	1	0.83	0	0	0	0	0
SLA774289	1	0.83	0	0	0	0	0
SLA790430	1	0.83	0	0	0	0	0
SLA815854	1	0.83	0	0	0	0	0
SLA780239	1	0.83	0	0	0	0	0
SLA775457	1	0.83	0	0	0	0	0
SLA808668	1	0.83	0	-1.001	0	0	0
SLA807522	1	0.83	0	0	0	0	0
SLA770607	1	0.83	0	0	0	0	0
SLA800987	1	0.83	0	0	0	0	0
SLA776933	1	0.83	0	0	0	0	0
SLA795006	1	0.83	0	0	0	0	0
SLA806556	1	0.83	0	0	0	-1.001	0
SLA779384	1	0.83	0	0	0	0	0
SLA793289	1	0.83	0	-1.001	1.001	1.001	-1.001
SLA797689	1	0.83	0	0	0	0	0
SLA793496	1	0.84	-1.001	0	0	0	0
SLA772988	1	0.84	0	0	0	0	0
SLA781408	1	0.84	0	0	0	0	0
SLA804228	1	0.84	0	0	0	0	0
SLA811591	1	0.84	0	0	0.966511	0	0.977266
SLA771669	1	0.84	0	0	0	0	0
SLA792696	1	0.84	0	0	0	0	0
SLA786621	1	0.84	0	0	0	0	0
SLA805013	1	0.84	0	0	0	0	0
SLA795366	1	0.84	1.001	1.001	0	0	0
SLA770974	1	0.84	0	0	0	0	0
SLA785677	1	0.84	0	0	0	0	0
SLA771293	1	0.84	0	0	0	0	0
SLA801084	1	0.84	0	0	1.001	0	0
SLA786549	1	0.84	0	0	0	-1.001	-1.001
SLA775907	1	0.84	0	0	0	0	0
SLA787701	1	0.84	0	0	0	0	0
SLA798449	1	0.84	0	0	0	0	0
SLA805205	1	0.84	0	0	0	0	0
SLA813719	1	0.85	0	1.001	0	0	0
SLA813189	1	0.85	0	0	0	0	0
SLA812048	1	0.85	0	0	0	0	0
SLA792839	1	0.85	0	0	0	0	0
SLA770688	1	0.85	0	0	0	0	1.001
SLA783748	1	0.85	0	0	0	0	0
SLA818073	1	0.85	0	0	-1.001	0	0
SLA791396	1	0.85	0	0	0	0	0
SLA787193	1	0.85	0	0	0	1.001	1.53618
SLA815686	1	0.85	0	1.001	0	0	0
SLA789485	1	0.85	0	0	0	0	0
SLA785240	1	0.85	0	1.001	0	0	-1.001
SLA775438	1	0.85	0	0	0	0	0
SLA813430	1	0.85	0	0	0	0	0
SLA787836	1	0.85	0	0	0	0	0
SLA801626	1	0.86	0	0	0	0	0
SLA773734	1	0.86	0	0	0	0	0
SLA791863	1	0.86	0	0	0	0	0
SLA794099	1	0.86	0	0	0	0	0
SLA772857	1	0.86	0	0	0	0	0
SLA804158	1	0.86	0	0	0	0	0
SLA800272	1	0.86	0	0	-1.001	0	0
SLA772262	1	0.86	0	0	0	0	0
SLA802018	1	0.86	0	0	0	0	0
SLA797919	1	0.86	0	0	0	1.001	0
SLA793691	1	0.86	0	0	0	0	0
SLA792333	1	0.86	0	0	0	0	0
SLA807497	1	0.86	0	0	0	0	0
SLA810966	1	0.86	0	1.001	0	0	0
SLA814307	1	0.86	0	0	0	0	0
SLA801577	1	0.86	0	0	0	0	0
SLA806595	1	0.86	0	0	0	0	0
SLA801854	1	0.87	0	0	0	0	0
SLA786084	1	0.87	0	1.001	0	0	0
SLA769520	1	0.87	0	0	0	0	0
SLA791742	1	0.87	0	0	1.03627	0	0
SLA783865	1	0.87	0	0	0	0	0
SLA792830	1	0.87	0	-1.001	0	-1.001	0
SLA788257	1	0.87	0	-0.738174	0	0	0
SLA770602	1	0.87	0	0	0	0	0
SLA780824	1	0.87	0	0	0	0	0
SLA809188	1	0.87	0	0	0	0	0
SLA814842	1	0.87	0	0	0	0	0
SLA771328	1	0.87	0	0	1.001	0	0
SLA817452	1	0.87	-1.001	0	0	0	0
SLA784188	1	0.87	0	0	0	0	0
SLA770389	1	0.87	0	0	0	0	0
SLA776465	1	0.88	0	0	-1.001	0	0
SLA774978	1	0.88	0	0	0	0	0
SLA771578	1	0.88	0	0	0	0	0
SLA771816	1	0.88	0	0	0	0	0
SLA805856	1	0.88	0	0	0	0	0
SLA777007	1	0.88	0	0	-1.001	0	0
SLA793403	1	0.88	0	0	0	0	0
SLA784777	1	0.88	0	0	0	0	0
SLA799339	1	0.88	0	0	0	0	0
SLA796201	1	0.88	0	0	0	0	0
SLA783353	1	0.88	0	0	0	0	0
SLA803504	1	0.88	0	0	0	0	0
SLA798387	1	0.88	0	0	1.001	0	0
SLA777561	1	0.88	0	0	0	0	0
SLA790950	1	0.88	0	0	1.001	0	0
SLA783082	1	0.88	0	0	-1.001	0	0
SLA778837	1	0.88	0	0	0	0	0
SLA790907	1	0.88	0	0	0	0	0
SLA789557	1	0.88	0	0	0	1.001	0
SLA799332	1	0.88	0	0	0	0	0
SLA796594	1	0.88	0	0	0	0	0
SLA803460	1	0.88	0	0	0	0	1.001
SLA810621	1	0.88	0	0	0	0	0
SLA789073	1	0.88	0	0	0	0	0
SLA798315	1	0.88	0	0	0	0	0
SLA802371	1	0.88	0	0	0	0	0
SLA798450	1	0.88	0	0	0	0	0
SLA777644	1	0.88	0	0	0	0	0
SLA814481	1	0.88	0	0	0	0	0
SLA811527	1	0.88	0	0	0	0	0
SLA770875	1	0.88	0	0	0	0	0
SLA803684	1	0.88	0	0	0	0	0
SLA775828	1	0.88	0	0	0	0	0
SLA813927	1	0.88	0	0	0	0	0
SLA792453	1	0.88	0	0	0	0	0
SLA768741	1	0.88	0	0	0	0	0
SLA796880	1	0.88	0	0	0	0	0
SLA788351	1	0.88	0	0	0	0	0
SLA782749	1	0.88	0	0	0	0	0
SLA800296	1	0.88	0	0	0	0	0
SLA769292	1	0.88	0	0	0	0	0
SLA789855	1	0.88	0	1.001	0	0	0
SLA793334	1	0.88	0	0	0	0	0
SLA768309	1	0.88	0	0	1.001	0	0
SLA795539	1	0.88	0	0	0	0	0
SLA791119	1	0.88	1.001	1.001	0	0	1.31022
SLA817717	1	0.88	0	0	0	0	0
SLA777606	1	0.88	0	0	0	0	0
SLA780504	1	0.88	0	0	0	0	0
SLA795636	1	0.88	-1.001	0	0	0	1.001
SLA786233	1	0.88	0	-1.001	0	0	0
SLA791150	1	0.88	0	0	0	0	0
SLA798388	1	0.89	1.001	0	1.001	0.428272	0
SLA810482	1	0.89	0	-1.13378	0	0	0
SLA775186	1	0.89	0	0	0	0	0
SLA815471	1	0.89	0	0	0	0	0
SLA770262	1	0.89	0	0	-1.001	0	0
SLA795044	1	0.89	0	0	0	0	0
SLA783268	1	0.89	0	0	0	0	1.001
SLA780012	1	0.89	0	0	0	0	0
SLA809911	1	0.89	0	0	0	0	0
SLA780411	1	0.89	0	0	0	0	0
SLA774255	1	0.89	0	0	0	0	0
SLA800426	1	0.89	0	0	0	0	0
SLA771031	1	0.89	0	0	0	0	0
SLA778267	1	0.89	0	0	0	0	0
SLA795918	1	0.9	0	0	0	0	0
SLA816220	1	0.9	0	0	0	0	0
SLA775817	1	0.9	0	0	0	0	0
SLA792989	1	0.9	0	0	0	0	0
SLA776429	1	0.9	-1.001	1.001	0	0	0
SLA794131	1	0.9	0	0	0	0	0
SLA788052	1	0.9	0	0	0	0	0
SLA814882	1	0.9	0	0	0	0	0
SLA768594	1	0.9	0	0	0	0	0
SLA768574	1	0.9	0	0	0	0	0
SLA769732	1	0.9	0	0.826957	1.001	1.001	0.310219
SLA785922	1	0.9	0	0	0	0	0
SLA818244	1	0.9	0	0	0	0	0
SLA799153	1	0.9	0	0	0	0	0
SLA768237	1	0.91	0	0	0	0	0
SLA808857	1	0.91	1.12573	0.944123	-1.001	0.690332	1.5996
SLA795352	1	0.91	-1.15898	-1.001	0.543142	0	1.001
SLA815427	1	0.91	0	0	0	0	0
SLA803903	1	0.91	0	1.001	0	0	0
SLA796358	1	0.91	0	0	0	0	0
SLA788757	1	0.91	0	0	0	0	0
SLA784530	1	0.91	0	0	0	0	0
SLA770413	1	0.91	0	0	0	0	0
SLA807715	1	0.91	0	0	0	0	0
SLA787627	1	0.91	0	0	1.001	0	0
SLA785431	1	0.91	0	0	0	0	0
SLA799323	1	0.92	0	0	0	0	0
SLA780855	1	0.92	0	1.001	0	0	0
SLA813753	1	0.94	0	0	0	0	0
SLA791191	1	0.94	-1.001	1.001	1.3453	1.15954	-1.001
SLA789112	1	0.94	1.001	0	0	0	0
SLA803963	1	0.94	0	0	0	0	0
SLA801235	1	0.95	0	0	0	0	0
SLA811522	1	0.95	0	1.001	0	0	0
SLA781260	1	0.95	0	0	0	-1.001	0
SLA781691	1	0.95	-1.08955	0	0	1.001	-1.001
SLA810413	1	0.95	0	0	0	0	0
SLA781475	1	0.95	0	0	0	0	0
SLA800132	1	0.95	0	0	0	0	0
SLA810494	1	0.95	0	0	0	0	0
SLA794519	1	0.95	0	0	0	0	0
SLA792442	1	0.96	0	0	0	0	0
SLA804204	1	0.96	0	0	0	0	0
SLA811340	1	0.97	0	0	0	0	0
SLA808650	1	0.98	0	0	0	0	0
SLA795093	1	0.98	0	0	0	0	0
SLA798615	1	0.98	0	0	0	0	0
SLA789181	1	0.98	-0.966755	1.36012	-1.00118	1.001	0
SLA770881	1	0.98	-1.001	0	0	0	0
SLA789233	1	0.98	0	0	0	0	0
SLA767669	1	0.98	0	0	0	0	0
SLA800085	1	0.98	0	0	0	0	0
SLA771979	1	0.98	0	0	0	0	0
SLA792546	1	0.98	0	0	0	0	0
SLA781331	1	0.99	0	0	0	0	0
SLA768606	1	1	0	0	0	0	0
SLA780473	1	1	0	0	0	1.001	0
SLA768682	1	1	0	0	0	0	0
SLA784422	1	1	0	0	0	0	0
SLA781447	1	1	0	0	0	0	0
SLA794145	1	1	0	0	0	0	0
SLA788612	1	1	0	0	0	0	0
SLA787058	1	1	0	0	0	0	0
SLA771224	1	1	0	0	0	0	0
SLA782809	1	1	0	0	0	0	0
SLA802145	1	1	0	0	0	0	0
SLA776378	1	1.01	0	0	0	0	0
SLA810148	1	1.01	0	1.0232	0.796667	1.62426	0
SLA784017	1	1.01	0	0	0	0	0
SLA777128	1	1.01	0	0	0	0	0
SLA792658	1	1.01	0	0	0	0	0
SLA813333	1	1.01	0	0	0	0	0
SLA792296	1	1.01	0	0	0	0	0
SLA793026	1	1.01	0	0	0	0	0
SLA813578	1	1.01	0	0	0	0	0
SLA774154	1	1.01	0	0	0	0	0
SLA786841	1	1.01	0	0	0	0	0
SLA817513	1	1.01	0	0	0	0	0
SLA813154	1	1.01	0	0	0	0	0
SLA792842	1	1.01	0	0	0.672776	0	1.52562
SLA777547	1	1.01	-1.001	1.001	0	-0.125176	0
SLA797754	1	1.01	0	0	0	0	0
SLA774715	1	1.01	0	0	0	0	0
SLA797373	1	1.01	0	1.001	0	0	0
SLA780832	1	1.02	0	0	0	0	0
SLA773026	1	1.02	0	0	0	0	0
SLA809158	1	1.02	0	0	0	0	0
SLA811589	1	1.02	0	0	0	0	0
SLA801804	1	1.02	0	0	1.001	0	0
SLA801889	1	1.02	0	0	0	0	0
SLA812137	1	1.03	0	0	0	0	0
SLA774403	1	1.03	0	0	1.001	0	0
SLA791696	1	1.03	0	0	0	1.001	0
SLA788583	1	1.03	0	0	0	0	0
SLA813458	1	1.04	1.21852	1.001	1.001	0	0
SLA796961	1	1.04	0	0	0	0	0
SLA789601	1	1.04	0	0	0	0	0
SLA773810	1	1.04	0	0	0	0	1.001
SLA807031	1	1.04	0	0	0	0	0
SLA796298	1	1.04	0	0	0	0	0
SLA769561	1	1.04	0	0	0	0	0
SLA814037	1	1.04	0	0	0	0	1.001
SLA779149	1	1.04	0	0	0	0	0
SLA815577	1	1.04	0	0	0	0	0
SLA801642	1	1.04	0	0.520838	1.001	-1.001	0
SLA785242	1	1.04	0	0	0	0	0
SLA779360	1	1.04	1.001	0	0	0	0
SLA784908	1	1.04	0	0	0	0	0
SLA779131	1	1.04	0	0	0	0	0
SLA770355	1	1.04	0	0	0	0	0
SLA780454	1	1.04	0	0	0	0	0
SLA776372	1	1.04	0	0	0	0	0
SLA809951	1	1.05	0	0	0	0	0
SLA805329	1	1.05	0	0	0	0	0
SLA784879	1	1.05	0	0	0	0	0
SLA803620	1	1.05	-1.001	-0.424784	0.371256	1.001	1.001
SLA809669	1	1.05	1.001	-0.979868	0.783593	1.001	-1.40712
SLA797535	1	1.05	0	0	0	0	0
SLA776516	1	1.05	0	0	0	0	0
SLA800172	1	1.06	0	0	0	0	0
SLA779068	1	1.06	0	0	1.001	0	0
SLA798085	1	1.06	0	0	0	0	0
SLA776820	1	1.06	0	0	0	0	0
SLA809172	1	1.06	0	0.104409	0	0	0
SLA799951	1	1.06	0	-1.001	-1.001	1.06833	0
SLA778212	1	1.06	0	0	0	0	0
SLA768619	1	1.06	0	0	0	0	0
SLA803525	1	1.06	0	0	0	-1.001	0
SLA798790	1	1.06	0	0	0	0	0
SLA773059	1	1.06	1.001	-1.001	1.001	1.001	-1.001
SLA810702	1	1.06	-1.38773	-1.001	-1.001	0.469092	-1.27546
SLA815474	1	1.07	0	1.001	0	1.001	0
SLA810189	1	1.07	0	0	0	-0.455167	0
SLA817591	1	1.07	-1.001	1.001	1.001	0	0
SLA778285	1	1.07	0	1.001	0	0	-1.12831
SLA807592	1	1.07	1.18528	1.001	1.001	0.311566	0.094049
SLA809454	1	1.07	0	0	1.001	1.001	0
SLA774226	1	1.07	-0.929233	1.37535	-1.001	-1.001	0
SLA800873	1	1.07	0	1.14922	-1.001	0	1.7223
SLA776934	1	1.07	-1.001	0	0	1.001	0
SLA806631	1	1.07	0	0	0	0	0
SLA818286	1	1.07	0	-1.61848	0	-1.35807	0.126812
SLA807741	1	1.07	0.99298	0.901918	1.43847	1.001	0.913703
SLA806190	1	1.07	0	0	0	0	0
SLA800066	1	1.07	1.001	0	0	0	0
SLA780234	1	1.07	0	0	0	0	0
SLA780147	1	1.08	0	1.001	0	0	0
SLA790421	1	1.08	0	0	0	0	0
SLA806788	1	1.08	0	0	0	0	0
SLA772438	1	1.08	1.04678	-1.16257	1.001	-1.24526	0.893982
SLA799082	1	1.08	0	1.001	0.687456	1.81746	0.901444
SLA803093	1	1.08	1.001	0	0	0	0
SLA794009	1	1.08	0	0	0	0	0
SLA809617	1	1.08	0	0	0	0	0
SLA815183	1	1.08	0	1.001	0	0	1.001
SLA803403	1	1.08	0	0	0	0	-1.001
SLA809498	1	1.09	0	-1.001	0	1.001	1.001
SLA800513	1	1.09	0	0	0	0	0
SLA796884	1	1.09	0	0	0	0	0
SLA808398	1	1.09	0	0	0	0	0
SLA777383	1	1.09	0	0	0	0	0
SLA816096	1	1.09	0	0	0	0	0
SLA789872	1	1.09	0	1.001	0	0	0
SLA798850	1	1.09	0	0	0	0	0
SLA789099	1	1.09	0	0	0	0	0
SLA796868	1	1.09	0	0	0	0	0
SLA818298	1	1.09	-1.06616	0	1.001	1.001	1.10533
SLA810992	1	1.09	0	1.001	1.001	1.98473	-0.837165
SLA805059	1	1.09	0	0	0	0	0
SLA797989	1	1.09	0	0	0	0	0
SLA777736	1	1.09	0	0	0	0	0
SLA804364	1	1.09	0	0	0	0	0
SLA790792	1	1.09	0	0	0	0	0
SLA788576	1	1.09	0	1.001	1.001	0	0
SLA796669	1	1.09	0	0	0	0	0
SLA811513	1	1.09	0	0	1.001	0	0
SLA769632	1	1.09	0	0	0	0	0
SLA782118	1	1.09	0	0	0	0	1.001
SLA806208	1	1.09	0.996021	1.5771	-1.41695	-0.785095	1.32411
SLA788758	1	1.09	0	0	0	0	0
SLA814703	1	1.09	1.001	0.971003	0	1.24686	1.001
SLA812140	1	1.09	0	1.001	0	0	0
SLA775820	1	1.09	0	0	0	-1.001	0
SLA779907	1	1.09	0	0	0	0	0
SLA779472	1	1.09	0	0	0	0	0
SLA796866	1	1.09	0	0	0	0	0
SLA778013	1	1.09	0	0	0	0	1.001
SLA771856	1	1.09	0	0	0	1.001	0
SLA771799	1	1.09	0.404	0	0.410064	1.001	1.001
SLA796331	1	1.09	0	0	0	-1.001	0
SLA798465	1	1.09	0	0	0	0	0
SLA801947	1	1.09	0	0	0	0	0
SLA812466	1	1.09	0	0	0	0	0
SLA772354	1	1.09	0	0	0	0	0
SLA800241	1	1.09	0	0	0	0	1.001
SLA769232	1	1.09	0	0	0	0	0
SLA808472	1	1.09	-1.001	0	1.001	1.001	0
SLA773927	1	1.09	0	0	0	0	0
SLA776836	1	1.09	0	1.001	0	0	-0.232655
SLA792139	1	1.09	0	0	0	0	0
SLA806412	1	1.1	0	0	0	0	0
SLA801663	1	1.1	1.001	0	1.001	0	0
SLA804967	1	1.1	0	0	0	0	0
SLA770188	1	1.1	0	0	0	0	0
SLA781529	1	1.1	0	0	0	0	-1.001
SLA786588	1	1.1	0	0	0	-1.001	0
SLA805784	1	1.1	0	1.001	0	0	0
SLA776250	1	1.1	0	0	0	1.001	0
SLA808094	1	1.1	0	0	0	1.001	0
SLA782266	1	1.1	0	0	0	0	1.001
SLA794067	1	1.1	0	0.209274	0.358969	-1.18448	0
SLA773780	1	1.1	0	0	0	0	0
SLA773301	1	1.1	0	1.001	0	1.001	0
SLA791669	1	1.1	0	-1.001	0	0	0
SLA808620	1	1.1	0	0	0	0	0
SLA792915	1	1.1	0	0	0	0	0
SLA814448	1	1.11	0	-0.996486	1.41627	0	0
SLA792632	1	1.11	0	0	0	0	0
SLA772220	1	1.11	0	0	0	0	0
SLA776880	1	1.11	0	0	0	1.001	0
SLA787364	1	1.11	0	0	0	0	0
SLA780988	1	1.11	0	0	0	0	0
SLA777959	1	1.11	0	0	0	0	0
SLA817600	1	1.11	1.001	0	0	0	0
SLA775793	1	1.11	0	1.001	0	0	0
SLA805389	1	1.11	0	1.001	0	0	0
SLA799606	1	1.11	1.06291	1.18699	-1.001	0	1.001
SLA803088	1	1.11	0	0	0	0	0
SLA771746	1	1.11	1.001	0	0	0	1.44562
SLA808882	1	1.11	0	1.001	1.001	0	0
SLA803098	1	1.12	-0.000254747	1.12637	0.279362	1.57788	1.09942
SLA793868	1	1.12	0	0	0	0	0
SLA817743	1	1.12	0.737308	-0.902924	1.31157	1.89477	1.80311
SLA798336	1	1.12	0	0	0	1.001	0
SLA803214	1	1.12	1.18578	1.001	0	1.3331	-0.635841
SLA795210	1	1.12	1.27556	0.976605	1.13094	-0.165423	1.03643
SLA800677	1	1.12	0	-1.001	0	0	0
SLA801843	1	1.12	-1.001	0	0	0	-1.001
SLA794048	1	1.12	0	1.001	1.001	0	0
SLA803499	1	1.12	0	1.001	-1.001	0	0
SLA806945	1	1.12	0	0	0	0	0
SLA795864	1	1.12	0	1.41216	0	1.001	0
SLA780975	1	1.12	0	0	0	0	0
SLA782112	1	1.12	0	0	0	1.001	0
SLA802726	1	1.12	0	0	0	0	0
SLA773441	1	1.13	-0.173318	0.540592	0	-1.001	-1.001
SLA808182	1	1.13	0	0	0	1.68307	0
SLA813833	1	1.13	-1.001	1.01325	-1.001	-1.18511	-1.001
SLA801872	1	1.13	1.001	0	0	0	1.001
SLA796937	1	1.13	0	0	0	0	1.001
SLA787272	1	1.14	0	1.001	0	0	0
SLA802047	1	1.14	1.001	0	0	0	-1.001
SLA768669	1	1.14	0	0	0	1.36977	0
SLA817365	1	1.14	0	0	0	0	0
SLA777076	1	1.14	0	0	0	-1.001	0
SLA808870	1	1.14	0	1.03243	0	0	0
SLA785594	1	1.14	0	0	0	0	-1.001
SLA786694	1	1.14	0	0	0	0	0
SLA809467	1	1.14	0	-1.0903	0	0	0
SLA779327	1	1.14	0	0	0	-0.45158	0
SLA792796	1	1.14	0	0	0	0	0
SLA767874	1	1.14	0	0	0	0	0
SLA777558	1	1.16	0	0	0	-0.258586	1.001
SLA803817	1	1.17	-0.883293	0	0.705983	1.50981	-1.001
SLA777217	1	1.17	1.001	-0.183814	-1.001	0.345943	-1.001
SLA807275	1	1.17	0	-0.658766	-1.001	0.775091	0
SLA815094	1	1.17	0	0.883346	-1.001	-0.376485	0
SLA773822	1	1.17	0	-1.84635	-0.982873	0.569458	-1.11075
SLA809552	1	1.17	1.23112	0.446584	1.16967	-0.0624104	1.03926
SLA796405	1	1.17	1.001	0.790221	0	-0.306091	-1.34094
SLA791268	1	1.17	1.001	0	1.001	1.26925	0
SLA781128	1	1.18	-1.001	-1.17961	1.81042	0.144801	0.819563
SLA787666	1	1.18	-0.664327	1.3726	-0.931607	-1.42804	0.976879
SLA816952	1	1.18	1.39408	1.94702	0.0677083	0.482673	1.001
SLA799517	1	1.22	0.315157	1.001	1.20591	1.4957	1.001
SLA790411	1	1.23	-1.22897	-1.001	1.001	1.001	1.24909
SLA770510	1	1.25	1.83324	-0.0525266	0.954787	1.35859	-1.001
SLA799255	1	1.25	0.986007	0.483231	1.001	-1.001	1.001
SLA780723	1	1.25	-1.001	1.38859	-0.0778689	0.856253	0.751414
SLA805770	1	1.26	-1.39318	0	0.377609	0.510417	1.001
SLA802275	1	1.28	-2.10553	2.10055	1.60331	1.12512	1.02247
SLA777996	1	1.33	1.77506	-1.06795	0	-1.001	1.001
SLA794833	1	1.33	1.11279	1.16492	1.16541	1.001	0.643953
SLA770160	1	1.33	1.33733	0.723226	1.28601	1.001	0
SLA792570	1	1.33	-0.499412	-1.001	-0.450114	0	0.778845
SLA793489	1	1.33	1.001	-1.001	1.23891	1.27319	-0.119012
SLA802703	1	1.33	-1.001	0.530413	0	1.001	1.001
SLA787626	1	1.33	1.001	1.13813	0	1.001	1.10621
SLA800780	1	1.33	1.7445	1.52128	1.32985	-0.356852	0.090238
SLA776770	1	1.33	1.001	-1.13406	1.72423	1.1374	-0.647256
SLA801937	1	1.33	1.43026	1.19372	1.16219	1.35571	1.13476
SLA806053	1	1.34	1.37731	0.174462	-1.23885	1.001	1.34429
SLA778653	1	1.37	1.66147	1.37032	0	0.0990343	0
SLA802900	1	1.39	1.0693	-1.41669	1.28398	1.001	1.33228
SLA772933	1	1.43	-0.241296	-0.221449	1.11349	1.001	1.001
SLA783842	1	1.47	0.373012	1.49116	-0.400716	0.565369	1.001
SLA801030	1	1.47	0.303385	-1.001	0.981595	0	-0.836822
SLA815260	1	1.47	1.001	0.502212	-0.814019	-1.001	1.27067
SLA800153	1	1.48	1.09464	0.364788	-0.940728	-1.001	0.673926
SLA768492	1	1.49	0.615515	1.3617	0.503759	1.30498	1.1842
SLA788079	1	1.49	0.993972	0.987498	0	0.441727	-0.0910767
SLA781934	1	1.49	1.0051	1.17678	0	0	0
SLA803748	1	1.5	-0.785169	1.35109	1.16943	0.118194	-0.576244
SLA813240	1	1.5	0.773746	-0.714769	0.695423	1.35902	-1.2789
SLA769504	1	1.5	0.69456	-0.0389807	-0.505436	1.001	0
SLA811888	1	1.5	0.888812	0.471685	0.680221	-1.001	1.11369
SLA777620	1	1.5	1.30001	0	0.215614	-1.001	0.262848
SLA796818	1	1.52	1.001	1.36103	0	1.001	0
SLA815727	1	1.54	-0.590136	-1.13445	-1.001	0	0
SLA809027	1	1.55	1.02531	1.001	1.001	-1.001	-0.806609
SLA770730	1	1.57	-0.872443	0.765204	0	-0.925201	1.001
SLA810002	1	1.57	-1.0065	-1.47093	1.001	0.950385	1.83993
SLA810780	1	1.57	1.001	1.64456	1.74052	1.001	0.980899
SLA793294	1	1.58	-1.001	0	1.36246	-1.001	1.13069
SLA799324	1	1.58	-1.001	0	0	0.77507	1.6272
SLA811446	1	1.59	0	0	-1.14121	0.86999	-1.25035
SLA805320	1	1.59	0	0	0.856439	1.16752	1.001
SLA816129	1	1.59	0.9968	1.001	0.869521	0.998115	0
SLA807904	1	1.59	0	0	0.669638	1.002	0
SLA796194	1	1.59	-1.001	1.22589	-0.131381	1.22438	1.06595
SLA813063	1	1.59	-0.983596	1.41197	1.001	1.14453	1.2663
SLA792987	1	1.59	0.904042	1.001	-1.001	1.2937	1.001
SLA793527	1	1.59	-0.208051	1.31091	1.001	0	-1.001
SLA772780	1	1.59	0	1.001	-0.0166776	1.31526	-0.669448
SLA801897	1	1.59	-0.907289	1.38373	0	1.001	0.415324
SLA790113	1	1.59	-0.171273	0	-1.16679	1.73202	0
SLA805316	1	1.59	-1.10982	1.05829	1.41511	-0.718289	1.47121
SLA789678	1	1.59	0.997711	0.783853	-0.708816	1.13075	1.40691
SLA774856	1	1.59	1.80854	1.76044	0.488541	-1.001	-0.904761
SLA782645	1	1.59	1.43767	-0.0192797	-0.92085	1.001	-1.0636
SLA776310	1	1.59	0	-1.001	-0.950139	1.001	0.394955
SLA779797	1	1.6	0.986173	0	0.996557	-1.001	-0.633834
SLA804096	1	1.6	-1.001	1.001	-1.001	-1.001	-1.3856
SLA782835	1	1.61	-1.001	0.324168	0	0	0
SLA788113	1	1.61	1.1286	1.01033	1.66298	1.13073	-1.001
SLA782017	1	1.62	0.959756	-0.279247	-0.993144	0	-0.435283
SLA769861	1	1.62	1.49811	0.930757	-1.23599	-0.985886	0.936757
SLA803854	1	1.63	0.739192	1.001	0	-1.001	-1.001
SLA814354	1	1.63	-1.001	0	1.001	1.001	-1.001
SLA811878	1	1.63	-0.948768	0	1.32882	1.001	1.001
SLA781480	1	1.63	1.35646	0.97361	0	1.16147	1.001
SLA784248	1	1.63	1.35135	1.001	1.30013	-1.001	1.001
SLA775431	1	1.63	1.001	1.001	0	0	0
SLA814060	1	1.63	1.001	-1.001	0	1.001	0
SLA768488	1	1.63	1.1949	-0.972091	1.10468	1.50702	0.834547
SLA802445	1	1.63	0.353919	0.846215	0	0.0934296	0
SLA794706	1	1.63	0.567752	0	0.70659	1.00771	-0.0309218
SLA793458	1	1.63	0.934256	0.986019	1.001	1.26151	0.731487
SLA784626	1	1.63	-1.23802	1.71212	0.842299	0.911111	1.001
SLA797097	1	1.63	1.52558	1.11693	1.00454	0	-1.30463
SLA771478	1	1.63	1.001	1.16732	1.01224	-1.35016	0.511639
SLA770631	1	1.65	-1.001	0	1.38898	0	1.001
SLA811452	1	1.72	1.34037	-0.302113	1.001	1.66559	-0.762172
SLA800521	1	1.8	1.36381	1.10093	0.734248	-1.28344	1.204
SLA805450	1	1.81	0.884502	2.09016	0	-1.06095	1.21724
SLA771060	1	1.82	-2.05514	0.613412	0.873451	1.75176	0.00291749
SLA805788	1	1.82	-0.206942	0.689721	1.35621	1.09055	0.923936
SLA786429	1	1.82	1.16478	-1.0436	0.563731	-0.452542	1.001
SLA810134	1	1.82	-0.0426783	-1.28513	1.001	-1.02133	-1.001
SLA774210	1	1.83	1.32762	1.001	-0.445219	1.01526	1.001
SLA798078	1	1.83	0.483765	-0.762224	1.31152	1.55223	1.001
SLA793600	1	1.83	1.14563	-0.69312	-0.224445	1.37904	-0.129534
SLA772617	1	1.83	-0.350899	0.0942703	1.59674	-0.945922	0.94106
SLA799316	1	1.83	1.57211	0	0	0.576704	0.949696
SLA804895	1	1.83	0.980508	1.03795	1.36435	0	0.982921
SLA782270	1	1.83	1.44485	1.26257	1.31689	0	-1.001
SLA789220	1	1.83	1.11745	-0.227213	1.08881	0.357301	-1.001
SLA815059	1	1.83	0.69198	1.42954	-1.001	1.36651	0.80655
SLA798230	1	1.83	1.78221	1.06676	-0.965055	-1.001	0
SLA805014	1	1.83	1.44726	-0.125581	0	1.001	1.001
SLA799838	1	1.83	1.14103	1.001	0	1.2845	0.858899
SLA794107	1	1.84	1.24034	1.001	-1.001	0	-1.001
SLA785131	1	1.84	0.935312	1.26283	0	0	-1.001
SLA804146	1	1.84	1.19445	0	1.001	1.22736	1.1097
SLA803038	1	1.84	1.33293	1.001	0.933832	-0.705755	-1.001
SLA803997	1	1.84	1.04815	-1.1318	0	1.001	0
SLA806033	1	1.84	0.753605	1.19578	0.963636	2.1379	1.001
SLA812774	1	1.84	0.108465	0.416718	1.2012	-1.41687	-0.796212
SLA797116	1	1.84	1.58744	1.22129	0.937956	0	-0.0932108
SLA778167	1	1.84	0	1.36823	-0.992555	0	-0.654797
SLA809174	1	1.84	0.649232	0.0536159	-0.697165	0.219504	1.40992
SLA786340	1	1.84	1.42325	1.08808	0.173093	0.534829	-1.001
SLA774892	1	1.84	1.22779	1.3673	-1.001	1.001	1.11867
SLA809532	1	1.84	-1.32483	1.14463	0.951849	1.001	-1.36772
SLA776977	1	1.84	1.001	-0.26082	1.84797	1.32085	1.001
SLA807473	1	1.92	1.32938	0.899384	0	0	-0.743931
SLA807355	1	1.94	-0.661662	1.78811	0.525999	-0.941516	1.4148
SLA801886	1	1.95	-1.24872	1.001	1.15568	1.001	0
SLA773270	1	1.96	1.35323	-1.001	-1.001	-0.305021	1.37984
SLA806339	1	1.96	0	1.001	1.001	1.001	-0.185125
SLA790020	1	1.96	-0.138884	-0.450618	1.001	-1.001	0.827387
SLA811593	1	1.96	0.409853	0	0.482011	0	1.001
SLA792434	1	1.96	1.1147	1.84241	1.15836	0	1.01319
SLA786689	1	1.97	-1.23392	1.65135	-1.001	1.05232	0.768823
SLA778904	1	2	1.46112	0	-1.20356	0	1.15342
SLA799821	1	2.02	0.795996	0.357704	0.137815	1.001	0.0163689
SLA770843	1	2.02	1.08323	-0.109015	0	-1.001	0
SLA808762	1	2.02	0.467953	0.986636	1.40173	0	0.960503
SLA793624	1	2.02	-0.090576	1.72572	1.001	0.632341	-0.530321
SLA811441	1	2.03	1.6696	1.77418	1.33304	0.0447912	1.33103
SLA774427	1	2.03	-0.768843	2.08954	0.844317	-1.10212	1.02419
SLA774929	1	2.03	0.927636	-0.256276	0	1.37859	-1.001
SLA794617	1	2.03	1.001	-0.393017	-1.001	0	-1.74899
SLA787583	1	2.04	1.001	1.81465	1.001	0.834008	1.18031
SLA807499	1	2.04	1.001	1.51348	0	1.001	1.03246
SLA813883	1	2.04	-1.001	0.54677	1.001	0	-1.001
SLA815551	1	2.05	-1.33535	1.09043	0	-0.478061	-1.03173
SLA802040	1	2.05	0.435884	1.001	0	1.001	-0.599799
SLA771506	1	2.06	0	1.31607	0	0	-0.870671
SLA796690	1	2.06	1.001	1.24223	-0.842855	0	0.787368
SLA780167	1	2.06	1.001	1.10951	0.538033	-1.18197	-0.569385
SLA767558	1	2.06	1.62084	1.001	1.001	0.754503	1.92643
SLA783321	1	2.06	1.07755	0	-1.001	1.16452	0.814644
SLA793107	1	2.06	0	-1.001	1.001	-0.124052	-0.918974
SLA808444	1	2.07	0.604123	1.00083	-0.986722	-0.787985	-1.00368
SLA774375	1	2.08	1.11104	0	-1.001	1.5121	1.001
SLA782155	1	2.08	-1.001	0	-1.41591	-0.95329	0
SLA772217	1	2.08	1.07282	0	1.001	0	1.35434
SLA800431	1	2.08	-0.567673	-1.01773	0.928442	-1.001	1.001
SLA786762	1	2.08	-0.753065	1.11138	-1.32937	1.88352	1.43879
SLA818037	1	2.08	1.87986	-1.14574	1.08433	1.6896	-0.375329
SLA812480	1	2.08	1.41702	-1.001	1.39321	-1.001	1.16179
SLA792764	1	2.09	1.42671	0.691952	0	1.001	1.001
SLA815315	1	2.09	0	0.549324	-0.666881	-1.18912	1.00154
SLA785125	1	2.09	0.964548	1.1452	0	0	0.865307
SLA774618	1	2.09	1.3827	0	1.001	-1.28507	-1.001
SLA797944	1	2.09	0.815027	1.01392	-1.10258	0.991009	0.409421
SLA774644	1	2.09	-1.41679	1.0801	0	1.44322	-1.001
SLA802284	1	2.09	-1.001	-0.707124	0	1.73278	1.57609
SLA786807	1	2.09	0.881475	0	-1.1385	1.001	1.001
SLA785227	1	2.09	0	-1.001	1.001	1.21951	1.001
SLA805818	1	2.09	1.85013	1.69355	0.979329	1.34741	1.002
SLA774239	1	2.09	0	1.06003	1.05742	1.07414	0
SLA790612	1	2.09	-0.862382	0	1.2887	0.769349	-0.533758
SLA807793	1	2.09	1.31951	1.43696	1.35939	0.845792	1.001
SLA800733	1	2.09	0.887391	1.41682	-1.001	1.41732	-0.933792
SLA807457	1	2.09	0.397902	-1.001	1.001	1.18816	0.999998
SLA795550	1	2.09	0.104004	0.133911	1.27572	1.17608	0.825388
SLA776720	1	2.09	0.450518	-0.843133	1.0843	0.99435	0
SLA786613	1	2.1	0	0.903586	0	1.40229	0
SLA812005	1	2.11	1.12068	1.001	-1.001	0	1.001
SLA808001	1	2.11	-1.001	1.26981	0	-0.582543	-1.001
SLA809567	1	2.12	-0.644523	0.806105	-0.554922	1.001	0.861521
SLA777443	1	2.12	0.924589	0	1.45432	1.14931	0.940589
SLA796438	1	2.16	1.0245	1.8073	-0.847271	-0.924361	1.00963
SLA793589	1	2.17	0.749684	0	1.12697	0	0
SLA785534	1	2.19	1.6418	0.40358	1.001	0.267979	-1.001
SLA815207	1	2.19	1.52695	1.001	1.001	-0.750116	1.42832
SLA795929	1	2.2	1.0131	1.34208	0.976892	1.001	1.38799
SLA779402	1	2.2	1.41704	-0.656206	0	0.843269	0
SLA804544	1	2.2	0.17694	0.846476	1.40584	0.991397	-0.641817
SLA767563	1	2.22	-1.001	0	0	1.001	1.001
SLA796951	1	2.27	0.398595	1.75165	0	0	0
SLA770629	1	2.27	-0.881357	-0.347482	1.0437	0.0164513	-1.10455
SLA776324	1	2.27	1.49628	1.001	1.001	-1.41597	0.895102
SLA780902	1	2.29	1.001	-1.001	-0.579585	-1.001	0
SLA789699	1	2.3	0.568124	1.001	1.19933	1.001	0
SLA784610	1	2.3	0.9454	1.66832	1.29793	0	0.952964
SLA770610	1	2.3	-0.29551	0.760192	-1.001	1.11545	1.001
SLA786391	1	2.33	1.41521	0	-1.001	-0.978355	0
SLA792038	1	2.33	-1.001	-1.001	0.761886	0	0
SLA816947	1	2.33	0.925694	-1.001	-1.001	1.6003	1.001
SLA797245	1	2.34	-1.001	0	1.001	-1.001	-1.001
SLA788724	1	2.34	0	0	-1.001	-0.943807	1.001
SLA775921	1	2.34	0	-1.04216	-1.001	0	1.19392
SLA790920	1	2.34	0.717561	0	0	-0.864937	0
SLA796900	1	2.34	0	0	0	-0.786114	0
SLA771448	1	2.34	0.787773	1.63892	0	0	0
SLA782987	1	2.34	-0.823519	-0.398479	1.41124	0	0
SLA800092	1	2.34	1.001	1.001	1.12299	1.03326	1.001
SLA772299	1	2.34	-1.001	0	0.239687	0	0
SLA782347	1	2.35	0	-1.001	0	-1.001	0
SLA782620	1	2.35	-1.001	1.001	1.001	0	1.001
SLA773708	1	2.35	0	1.001	-1.38124	0	0
SLA792604	1	2.35	1.001	1.001	1.001	-1.001	1.001
SLA774245	1	2.35	-0.864662	0	0	1.001	-1.001
SLA812351	1	2.35	-1.001	0	-1.001	0	0
SLA777046	1	2.35	1.41319	1.34686	-1.001	0	1.08122
SLA813251	1	2.35	-1.36789	0	0	0	1.001
SLA807763	1	2.35	-1.001	0	0	1.001	0
SLA806249	1	2.35	0.941416	0	-0.704033	1.001	0
SLA770039	1	2.35	-1.001	-0.453115	-1.001	-1.29801	0
SLA797433	1	2.35	-1.001	0	-1.001	0	1.001
SLA805715	1	2.35	-1.001	0	0	0	-0.283761
SLA800324	1	2.35	1.001	0	1.29371	0.860759	0.931351
SLA784782	1	2.35	1.001	0	0	0	1.001
SLA796876	1	2.35	-1.001	0	-1.001	1.31982	0
SLA767585	1	2.35	0	0	0	0	0
SLA799734	1	2.35	0	1.001	0	0	1.41701
SLA786402	1	2.35	1.001	0	0	0	0
SLA810819	1	2.35	0	0	0	0	0
SLA792483	1	2.35	-0.403552	1.001	-1.001	1.5377	-0.923059
SLA817678	1	2.35	1.001	0	0	0	-0.00333572
SLA771568	1	2.35	0	1.001	0	-0.955911	1.001
SLA812967	1	2.35	-1.001	-0.999981	0	0	-0.618777
SLA817974	1	2.35	0	1.001	1.02934	0	0
SLA795040	1	2.35	1.001	0	0	0	0
SLA797318	1	2.35	1.00725	1.67143	0	1.001	0
SLA773000	1	2.35	1.001	-1.001	0	0	-1.001
SLA788753	1	2.35	0.706469	0	-1.001	0	0
SLA812298	1	2.35	0	0	0	1.001	0
SLA812812	1	2.35	0	1.001	1.001	0	1.001
SLA804874	1	2.35	0	1.001	0	-1.001	1.001
SLA799174	1	2.35	-1.15028	1.001	-1.001	0.912735	1.001
SLA790165	1	2.35	1.001	0	0	-1.001	-1.001
SLA767667	1	2.35	0	0	-1.001	0	0
SLA775297	1	2.35	0	1.001	0	-1.001	0
SLA800156	1	2.35	0	0	0	1.001	1.001
SLA772576	1	2.35	0	1.001	-1.001	1.1345	0
SLA767996	1	2.35	0.875127	1.001	0	-1.001	-1.001
SLA769057	1	2.36	0	1.43805	1.35257	0.999187	1.01019
SLA792596	1	2.36	0.995082	-0.843603	1.001	0	0.708243
SLA778955	1	2.38	1.11394	-0.0263912	0	1.32729	0.938863
SLA809349	1	2.4	0	-1.001	0	0	1.001
SLA777769	1	2.41	0	1.32571	0	0	0
SLA775585	1	2.41	0	1.001	1.001	-1.001	1.001
SLA809478	1	2.42	1.37874	0.871274	0.894829	-0.836745	0
SLA796339	1	2.43	-1.001	1.001	0	1.001	1.001
SLA815612	1	2.43	0	-0.0685846	-1.001	0	0
SLA786851	1	2.43	1.001	0	0	1.35293	0
SLA780136	1	2.43	0.995031	1.001	-1.001	0	0
SLA809757	1	2.43	0	1.001	0	0	0
SLA782563	1	2.43	-0.862612	-0.974416	-1.23879	1.67224	-1.001
SLA805202	1	2.43	0	0	0	-1.001	0
SLA775729	1	2.43	1.001	1.001	0	1.001	0
SLA784950	1	2.43	0	-1.001	0	1.001	0.87307
SLA773936	1	2.43	0	0	0	-1.001	0
SLA775560	1	2.43	1.1372	0	0	0	0
SLA807382	1	2.43	0	1.001	1.001	1.001	-1.001
SLA799023	1	2.43	0	1.02742	0	0	1.001
SLA797796	1	2.43	-1.001	1.001	0.185636	1.001	-1.28778
SLA808596	1	2.43	0	0	0	0	0
SLA788986	1	2.43	0	0.228169	0	-1.001	1.001
SLA767837	1	2.43	1.001	1.001	0	1.001	0
SLA777504	1	2.43	0.998368	-1.001	-0.905107	0	0
SLA773857	1	2.43	0	-0.00404987	0	0	0
SLA772119	1	2.43	0	0	0	0	0
SLA771928	1	2.43	0	1.3344	0	0.414733	0
SLA802688	1	2.44	0	1.05818	1.53992	0	0
SLA778121	1	2.44	1.001	-1.001	0	0	0
SLA780538	1	2.44	-1.001	0	-0.505178	0	0
SLA817876	1	2.44	0.902258	-1.001	-1.001	0	1.001
SLA782442	1	2.44	1.001	-1.001	-1.001	-1.001	-1.08027
SLA791174	1	2.44	-1.001	0	0	0	0
SLA772618	1	2.44	1.01367	0	0	0	-1.001
SLA783441	1	2.44	-1.03875	0.149471	0	0.99207	0.964277
SLA810214	1	2.44	1.001	-1.001	1.001	-1.001	0
SLA771309	1	2.44	0	1.001	-1.001	1.001	0
SLA781637	1	2.44	-1.001	0.555067	1.001	-1.001	1.001
SLA779046	1	2.44	0	-1.001	0	0	0
SLA778191	1	2.44	0.968701	0	-0.607007	-1.001	0
SLA800079	1	2.44	1.001	-1.001	1.001	0	0
[truncated: 29,147 more rows]
