# Supplementary material for: Prediction accuracy of genomic estimated breeding values for fruit traits in cultivated tomato (Solanum lycopersicum L.)
Source: BMC Plant Biol. 2024 Mar 27;24:222. doi: 10.1186/s12870-024-04934-8 (PMC10976779; doi:10.1186/s12870-024-04934-8)
Supplement: Supplementary file 3 — Supplementary Material 3: Table S3. Prediction accuracy of different marker sets for five fruit traits in the combined population (n = 353) [file 12870_2024_4934_MOESM3_ESM.xlsx]

## Sheet: Table S2
Table S3. Prediction accuracy of different marker sets for five fruit traits in the combined population (n=353).
Number of markersa	Prediction accuracyb
	FW	FWt	FH	PT	Brix
31142	0.812436	0.833759	0.738	0.807	0.765
12288	0.795	0.83	0.736	0.802	0.765
6144	0.794	0.814	0.74	0.799	0.766
3072	0.78	0.809	0.731	0.799	0.764
1536	0.773	0.801	0.712	0.784	0.762
768	0.774	0.806	0.713	0.782	0.762
384	0.773	0.798	0.704	0.775	0.755
192	0.753	0.788	0.666	0.78	0.756
96	0.754	0.783	0.637	0.75	0.748
GWAS_192	0.855	0.861	0.867	0.831	0.821
GWAS_96	0.847	0.865	0.839	0.821	0.762
aTwo additional subsets of markers (named with GWAS_192 and GWAS_96) were selected based on the results of genome-wide associated study.
bPrediction accuracy was estimated using the Pearson correlation cofficients between genomic estimated breeding values (GEBVs) and observed phenotypes. The GEBVs were calcuated using the best models: for fruit traits: reproducing kernel Hilbert space (RKHS) for fruit height, support vector machine (SVM) for Brix, and random forest (RF) for the others).
