# Supplementary material for: Prediction accuracy of genomic estimated breeding values for fruit traits in cultivated tomato (Solanum lycopersicum L.)
Source: BMC Plant Biol. 2024 Mar 27;24:222. doi: 10.1186/s12870-024-04934-8 (PMC10976779; doi:10.1186/s12870-024-04934-8)
Supplement: Supplementary file 4 — Supplementary Material 4: Table S4. The universal set of 809 SNP markers significantly associated with five fruit traits in genome-wide association study [file 12870_2024_4934_MOESM4_ESM.xlsx]

## Sheet: Table S3
Table S4. The universal set of 809 SNP markers significantly associated with five fruit traits in genome-wide association study
SNP	Chromosome	Positiona	Class	P-value
				FW	FWt	FH	PT	Brix
SLA808842	1	0.02	Common	0.00239792	0.00410705	-	-	-
SLA817147	1	0.27	FW specific	0.00807789	-	-	-	-
SLA799405	1	0.63	FWt specific	-	0.00300684	-	-	-
SLA802047	1	1.14	FWt specific	-	0.00363678	-	-	-
SLA779327	1	1.14	FWt specific	-	0.00761691	-	-	-
SLA769861	1	1.62	FW specific	0.00595266	-	-	-	-
SLA806033	1	1.84	FH specific	-	-	0.0020407	-	-
SLA795550	1	2.09	FH specific	-	-	0.00324226	-	-
SLA793446	1	3.85	Common	0.00654451	-	0.00013558	-	-
SLA794835	1	3.94	FH specific	-	-	0.000103716	-	-
SLA789427	1	3.98	FH specific	-	-	0.000106948	-	-
SLA790222	1	4.05	FH specific	-	-	0.000165014	-	-
SLA768223	1	4.08	FH specific	-	-	0.000450252	-	-
SLA798108	1	4.1	FH specific	-	-	0.001195	-	-
SLA780841	1	5.03	Brix specific	-	-	-	-	0.00407057
SLA768266	1	5.11	Brix specific	-	-	-	-	0.00269719
SLA807993	1	5.34	Brix specific	-	-	-	-	0.00253602
SLA786207	1	5.35	Common	0.00435876	-	0.000645432	0.00268438	0.00278159
SLA788775	1	5.47	Brix specific	-	-	-	-	3.72049e-05
SLA776792	1	5.47	Brix specific	-	-	-	-	3.04159e-05
SLA786478	1	5.54	Brix specific	-	-	-	-	3.88346e-05
SLA804124	1	15.33	Common	-	-	-	0.00409553	0.00462219
SLA785484	1	42.77	Common	0.00362395	-	-	0.000313249	0.000106204
SLA793046	1	46.5	Common	-	-	-	0.00640631	0.00241002
SLA816284	1	57.09	FW specific	0.00769602	-	-	-	-
SLA809518	1	61.62	PT specific	-	-	-	0.00202722	-
SLA773077	1	65.44	Common	0.00140198	0.00324494	-	0.0045169	9.89135e-06
SLA770256	1	69.32	PT specific	-	-	-	0.00155683	-
SLA807377	1	70.34	FH specific	-	-	0.00518581	-	-
SLA779590	1	70.38	FH specific	-	-	0.00504386	-	-
SLA814975	1	70.46	FH specific	-	-	0.00652162	-	-
SLA805623	1	70.47	Common	-	-	0.00305068	0.00644678	-
SLA768187	1	70.53	FH specific	-	-	0.0011566	-	-
SLA783831	1	70.53	FH specific	-	-	0.000599357	-	-
SLA814587	1	71.3	FW specific	0.00577316	-	-	-	-
SLA817203	1	71.31	FW specific	0.00038592	-	-	-	-
SLA788850	1	71.39	Brix specific	-	-	-	-	0.00499528
SLA812826	1	71.39	Brix specific	-	-	-	-	0.00465192
SLA777158	1	71.39	Brix specific	-	-	-	-	0.00148335
SLA781739	1	71.39	Brix specific	-	-	-	-	0.00372141
SLA799520	1	71.44	Brix specific	-	-	-	-	0.000742662
SLA794006	1	71.48	Brix specific	-	-	-	-	0.00564655
SLA797666	1	71.51	Brix specific	-	-	-	-	0.00360469
SLA783043	1	71.52	Brix specific	-	-	-	-	0.00186965
SLA779959	1	71.69	PT specific	-	-	-	0.00618922	-
SLA809586	1	72.26	Brix specific	-	-	-	-	0.00330964
SLA810700	1	72.26	Brix specific	-	-	-	-	0.00358312
SLA777776	1	72.26	Brix specific	-	-	-	-	0.0034789
SLA777173	1	72.26	Brix specific	-	-	-	-	0.0034789
SLA804639	1	72.77	Brix specific	-	-	-	-	0.000503581
SLA795714	1	74.25	PT specific	-	-	-	0.000441722	-
SLA781660	1	74.27	FH specific	-	-	0.00542584	-	-
SLA783610	1	74.48	PT specific	-	-	-	0.00343238	-
SLA773268	1	74.48	PT specific	-	-	-	0.00233821	-
SLA767844	1	74.52	PT specific	-	-	-	0.00151485	-
SLA812144	1	74.67	FWt specific	-	0.00266553	-	-	-
SLA767561	1	74.93	FWt specific	-	5.22404e-05	-	-	-
SLA781717	1	75.41	Common	-	-	0.00041807	0.00267002	-
SLA791277	1	75.82	FWt specific	-	0.00750624	-	-	-
SLA779460	1	75.83	FWt specific	-	0.00438169	-	-	-
SLA778995	1	75.87	FWt specific	-	0.00275858	-	-	-
SLA808832	1	76.07	Brix specific	-	-	-	-	0.0014374
SLA782131	1	76.74	FW specific	0.00504511	-	-	-	-
SLA802093	1	76.78	Common	4.5651e-12	3.58065e-09	0.000159454	-	-
SLA780235	1	76.8	FH specific	-	-	0.00673971	-	-
SLA799791	1	76.81	Brix specific	-	-	-	-	0.00295761
SLA772895	1	76.83	Brix specific	-	-	-	-	0.00395073
SLA807856	1	76.88	FW specific	0.00267363	-	-	-	-
SLA789583	1	76.99	FW specific	0.00101038	-	-	-	-
SLA794583	1	76.99	Common	0.00184327	0.00220342	-	-	-
SLA783751	1	77.1	FW specific	0.00488179	-	-	-	-
SLA768871	1	77.11	FW specific	0.0049688	-	-	-	-
SLA808546	1	77.11	FW specific	0.00586972	-	-	-	-
SLA811700	1	77.11	FW specific	0.00586972	-	-	-	-
SLA793832	1	77.11	FW specific	0.00781493	-	-	-	-
SLA785861	1	77.11	FW specific	0.00531834	-	-	-	-
SLA768648	1	77.11	FW specific	0.00586972	-	-	-	-
SLA770910	1	77.11	FW specific	0.00681352	-	-	-	-
SLA777970	1	77.44	Common	-	0.00376264	-	-	0.00559085
SLA780043	1	78.75	Common	0.00715224	0.00685926	-	-	-
SLA814489	1	80.51	Common	0.00105447	0.00585938	0.00433282	-	-
SLA815943	1	81.59	FW specific	0.00484037	-	-	-	-
SLA792643	1	81.59	FH specific	-	-	0.00384012	-	-
SLA809228	1	83.76	PT specific	-	-	-	0.00429137	-
SLA792985	1	83.78	Common	-	-	0.00206208	0.00205614	-
SLA800166	1	83.8	Common	-	-	0.00363743	0.00258333	-
SLA784396	1	83.97	FH specific	-	-	0.00551881	-	-
SLA775323	1	84.46	FH specific	-	-	0.00118708	-	-
SLA794115	1	84.79	FH specific	-	-	0.00409841	-	-
SLA792955	1	86.09	Common	0.00154854	-	0.00119888	-	-
SLA804243	1	86.1	Common	0.00154854	-	0.00119888	-	-
SLA798955	1	86.13	FW specific	0.00347408	-	-	-	-
SLA816021	1	86.13	FW specific	0.00551695	-	-	-	-
SLA774670	1	86.13	FW specific	0.00520466	-	-	-	-
SLA794192	1	86.13	FW specific	0.00557876	-	-	-	-
SLA813955	1	86.18	FW specific	0.0041065	-	-	-	-
SLA776343	1	86.45	FH specific	-	-	0.000737837	-	-
SLA805724	1	86.56	Brix specific	-	-	-	-	0.0031982
SLA784117	1	86.56	Brix specific	-	-	-	-	0.00455782
SLA770166	1	87.62	FW specific	0.000398563	-	-	-	-
SLA778032	1	87.62	FW specific	0.000458448	-	-	-	-
SLA809257	1	87.62	FW specific	0.000398563	-	-	-	-
SLA814978	1	87.62	FW specific	0.000398563	-	-	-	-
SLA782621	1	87.63	FW specific	0.000169261	-	-	-	-
SLA784326	1	87.63	FW specific	0.000892712	-	-	-	-
SLA810464	1	87.64	FW specific	0.00798815	-	-	-	-
SLA789198	1	87.7	FW specific	0.00743793	-	-	-	-
SLA778716	1	87.74	FW specific	0.000505806	-	-	-	-
SLA771299	1	87.85	Brix specific	-	-	-	-	0.00113153
SLA781778	1	88.2	Brix specific	-	-	-	-	0.00342768
SLA799536	1	88.56	Brix specific	-	-	-	-	0.00238178
SLA793320	1	88.58	Brix specific	-	-	-	-	0.00305428
SLA798855	1	88.64	Brix specific	-	-	-	-	0.00377013
SLA770904	1	88.64	Brix specific	-	-	-	-	0.0041489
SLA780924	1	88.68	Brix specific	-	-	-	-	0.00392057
SLA806810	1	88.68	Brix specific	-	-	-	-	0.00314812
SLA772658	1	89.55	PT specific	-	-	-	0.00461515	-
SLA793996	2	3.73	FH specific	-	-	0.000798749	-	-
SLA803071	2	21.74	FW specific	0.00768125	-	-	-	-
SLA790139	2	24.28	FH specific	-	-	0.00520604	-	-
SLA786536	2	29.76	FWt specific	-	0.00733697	-	-	-
SLA806757	2	31.64	Common	0.00125386	-	0.00185055	-	-
SLA790460	2	31.75	Common	0.00232722	-	0.00206371	0.00335051	-
SLA800925	2	31.75	Common	0.00174246	-	0.00248286	0.00326061	-
SLA807619	2	31.76	Common	0.00582296	-	0.00499577	-	-
SLA785271	2	31.77	Common	0.000741129	-	0.00452417	-	-
SLA776665	2	31.77	FW specific	0.00130361	-	-	-	-
SLA814365	2	31.78	Common	1.35784e-05	0.000651867	0.00150702	-	-
SLA774798	2	31.79	FW specific	0.000269531	-	-	-	-
SLA776133	2	31.86	FW specific	0.00199558	-	-	-	-
SLA777727	2	31.87	FW specific	0.00237662	-	-	-	-
SLA779972	2	31.97	Brix specific	-	-	-	-	0.00160718
SLA774606	2	32.22	FWt specific	-	0.00722593	-	-	-
SLA774830	2	32.31	Common	0.00627803	0.00296928	-	-	-
SLA798383	2	32.46	FW specific	0.00447665	-	-	-	-
SLA784322	2	32.72	Brix specific	-	-	-	-	0.000876539
SLA805910	2	34.19	FW specific	0.00489676	-	-	-	-
SLA807639	2	35.11	Common	0.0037357	0.00276226	-	-	-
SLA792883	2	35.45	PT specific	-	-	-	0.00495064	-
SLA772078	2	36.45	FH specific	-	-	0.000422007	-	-
SLA778491	2	37.69	Brix specific	-	-	-	-	0.000282451
SLA817494	2	37.73	Brix specific	-	-	-	-	0.00252858
SLA772050	2	37.73	Brix specific	-	-	-	-	3.07426e-05
SLA799196	2	37.75	PT specific	-	-	-	0.00230883	-
SLA816763	2	37.76	Brix specific	-	-	-	-	0.00067641
SLA806330	2	38.87	FWt specific	-	0.0047387	-	-	-
SLA791997	2	39.26	FWt specific	-	0.00732287	-	-	-
SLA799491	2	39.61	FH specific	-	-	0.00442716	-	-
SLA783750	2	39.7	FH specific	-	-	0.00205625	-	-
SLA785058	2	39.71	FH specific	-	-	0.0034459	-	-
SLA778779	2	39.81	Common	0.000219197	0.0039285	-	-	-
SLA793018	2	39.82	FW specific	0.000411141	-	-	-	-
SLA772277	2	39.82	Common	0.000123109	0.00433897	-	-	-
SLA780014	2	39.82	FW specific	0.00170934	-	-	-	-
SLA788743	2	40.4	Common	0.00586896	0.00607049	-	-	-
SLA796841	2	41.93	Common	0.000220757	2.12585e-07	-	-	-
SLA780800	2	42.51	FW specific	0.00627912	-	-	-	-
SLA785448	2	42.57	FW specific	0.00485071	-	-	-	-
SLA788127	2	43	FH specific	-	-	0.00565112	-	-
SLA774972	2	43.22	PT specific	-	-	-	0.00494964	-
SLA808060	2	43.27	Brix specific	-	-	-	-	0.00177066
SLA809712	2	43.27	Brix specific	-	-	-	-	0.00191218
SLA813138	2	43.28	PT specific	-	-	-	0.00256232	-
SLA770571	2	43.28	Brix specific	-	-	-	-	0.00559021
SLA803862	2	43.31	Brix specific	-	-	-	-	0.00356731
SLA802707	2	43.31	Common	-	-	0.00107042	-	0.00482913
SLA782083	2	43.34	Brix specific	-	-	-	-	0.00302752
SLA791156	2	43.36	FH specific	-	-	0.00687721	-	-
SLA777462	2	43.37	FWt specific	-	0.00567871	-	-	-
SLA781237	2	43.57	Brix specific	-	-	-	-	0.00469003
SLA796042	2	44.37	Brix specific	-	-	-	-	0.00268652
SLA778754	2	44.67	FH specific	-	-	0.00689376	-	-
SLA799763	2	47.9	Common	2.9699e-05	6.3126e-05	-	-	-
SLA770829	2	47.93	FW specific	0.0080994	-	-	-	-
SLA784108	2	48.28	FW specific	0.00149664	-	-	-	-
SLA809089	2	49.09	FH specific	-	-	0.00487453	-	-
SLA797672	2	49.48	FH specific	-	-	0.0052704	-	-
SLA811096	3	0.83	FWt specific	-	0.00754122	-	-	-
SLA805896	3	0.83	FWt specific	-	0.00754122	-	-	-
SLA768326	3	0.83	PT specific	-	-	-	0.000155174	-
SLA767638	3	1.02	PT specific	-	-	-	0.00379137	-
SLA810926	3	1.02	PT specific	-	-	-	0.00296062	-
SLA771500	3	1.03	PT specific	-	-	-	0.00529359	-
SLA786894	3	1.03	PT specific	-	-	-	0.00232507	-
SLA815255	3	1.03	PT specific	-	-	-	0.00232507	-
SLA797625	3	1.03	PT specific	-	-	-	0.00232507	-
SLA811554	3	1.03	PT specific	-	-	-	0.00601797	-
SLA798358	3	1.03	PT specific	-	-	-	0.00165628	-
SLA793576	3	1.03	PT specific	-	-	-	0.00179691	-
SLA787878	3	1.03	PT specific	-	-	-	0.00179691	-
SLA773824	3	1.03	PT specific	-	-	-	0.00179691	-
SLA812022	3	1.03	PT specific	-	-	-	0.00179691	-
SLA812556	3	1.03	PT specific	-	-	-	0.00593942	-
SLA781748	3	1.04	PT specific	-	-	-	0.00575279	-
SLA804130	3	1.04	PT specific	-	-	-	0.00539198	-
SLA769095	3	1.04	PT specific	-	-	-	0.00601797	-
SLA768043	3	1.04	PT specific	-	-	-	0.00138504	-
SLA773298	3	1.04	PT specific	-	-	-	0.0025304	-
SLA788854	3	1.04	PT specific	-	-	-	0.000739891	-
SLA779057	3	1.04	PT specific	-	-	-	0.00396323	-
SLA793153	3	1.05	PT specific	-	-	-	0.00369889	-
SLA783840	3	1.05	PT specific	-	-	-	0.00369889	-
SLA771538	3	1.05	PT specific	-	-	-	0.00369889	-
SLA799254	3	1.05	PT specific	-	-	-	0.00396323	-
SLA787631	3	1.05	PT specific	-	-	-	0.00593942	-
SLA774175	3	1.05	PT specific	-	-	-	0.00362359	-
SLA789675	3	1.05	PT specific	-	-	-	0.00394158	-
SLA779376	3	1.05	PT specific	-	-	-	0.00601458	-
SLA812485	3	1.05	PT specific	-	-	-	0.00511892	-
SLA773633	3	1.06	PT specific	-	-	-	0.00593942	-
SLA811158	3	1.06	PT specific	-	-	-	0.00601797	-
SLA772884	3	1.06	PT specific	-	-	-	0.00601797	-
SLA781792	3	1.06	PT specific	-	-	-	0.00601797	-
SLA785163	3	1.06	PT specific	-	-	-	0.00601797	-
SLA805264	3	1.06	PT specific	-	-	-	0.00573966	-
SLA774286	3	1.06	PT specific	-	-	-	0.00601797	-
SLA781672	3	1.06	PT specific	-	-	-	0.00601797	-
SLA784910	3	1.07	PT specific	-	-	-	0.00182214	-
SLA807068	3	1.07	PT specific	-	-	-	0.00182214	-
SLA818447	3	1.07	PT specific	-	-	-	0.00155955	-
SLA791203	3	1.07	PT specific	-	-	-	0.00182214	-
SLA787432	3	1.07	PT specific	-	-	-	0.00593942	-
SLA786531	3	1.07	PT specific	-	-	-	0.00398039	-
SLA778140	3	1.07	PT specific	-	-	-	0.00322372	-
SLA776958	3	1.07	PT specific	-	-	-	0.00601797	-
SLA782452	3	1.07	PT specific	-	-	-	0.00601797	-
SLA807654	3	1.07	PT specific	-	-	-	0.00593942	-
SLA813899	3	1.08	PT specific	-	-	-	0.00511892	-
SLA772507	3	1.08	PT specific	-	-	-	0.00369889	-
SLA797831	3	1.08	PT specific	-	-	-	0.00361931	-
SLA815669	3	1.08	PT specific	-	-	-	0.00394716	-
SLA801952	3	1.08	PT specific	-	-	-	0.00634507	-
SLA769652	3	1.08	PT specific	-	-	-	0.00369889	-
SLA796102	3	1.08	FWt specific	-	0.00595956	-	-	-
SLA777398	3	1.08	FWt specific	-	0.00711793	-	-	-
SLA805999	3	1.12	PT specific	-	-	-	0.000329488	-
SLA776207	3	1.28	FH specific	-	-	0.00410564	-	-
SLA793209	3	1.53	Common	-	0.00516634	-	0.00509043	-
SLA780476	3	1.54	Brix specific	-	-	-	-	0.00319043
SLA808150	3	1.54	Brix specific	-	-	-	-	0.00403935
SLA787698	3	1.55	Brix specific	-	-	-	-	0.00356947
SLA818196	3	1.57	FH specific	-	-	0.000595759	-	-
SLA777367	3	1.57	Brix specific	-	-	-	-	0.00366105
SLA810509	3	1.58	Brix specific	-	-	-	-	0.00290719
SLA808380	3	1.58	Brix specific	-	-	-	-	0.00145113
SLA790526	3	1.67	Brix specific	-	-	-	-	0.00448137
SLA812330	3	1.69	Brix specific	-	-	-	-	0.00448137
SLA808912	3	1.74	Brix specific	-	-	-	-	0.0039319
SLA787782	3	3.51	FH specific	-	-	0.000467508	-	-
SLA781141	3	8.09	Brix specific	-	-	-	-	1.77747e-05
SLA773353	3	8.11	Brix specific	-	-	-	-	0.00280059
SLA817019	3	8.13	Brix specific	-	-	-	-	0.00349184
SLA789244	3	8.19	Brix specific	-	-	-	-	0.00200876
SLA811184	3	8.2	Brix specific	-	-	-	-	0.00371495
SLA797419	3	9.1	Brix specific	-	-	-	-	0.00336378
SLA802175	3	9.23	Brix specific	-	-	-	-	0.00375189
SLA811492	3	9.25	Brix specific	-	-	-	-	0.00251422
SLA800177	3	9.27	Brix specific	-	-	-	-	0.00400846
SLA810522	3	19.26	FH specific	-	-	0.00439736	-	-
SLA773240	3	32.03	FH specific	-	-	0.00102617	-	-
SLA780163	3	34.54	FH specific	-	-	0.00410156	-	-
SLA816368	3	44.64	FH specific	-	-	0.00491147	-	-
SLA779420	3	45.59	FH specific	-	-	0.00575723	-	-
SLA775219	3	45.59	FH specific	-	-	0.00570751	-	-
SLA797096	3	45.6	FH specific	-	-	0.00427911	-	-
SLA781571	3	45.6	FH specific	-	-	0.00423186	-	-
SLA813505	3	45.62	FH specific	-	-	0.00238367	-	-
SLA776451	3	45.63	FH specific	-	-	0.00371729	-	-
SLA811950	3	46.2	FW specific	0.00575399	-	-	-	-
SLA775733	3	48.95	FH specific	-	-	0.00578082	-	-
SLA767882	3	49.08	FW specific	0.00682851	-	-	-	-
SLA788940	3	49.9	FH specific	-	-	0.000919725	-	-
SLA788403	3	49.95	FH specific	-	-	0.0061503	-	-
SLA806889	3	49.95	FH specific	-	-	0.00654078	-	-
SLA804343	3	49.96	FH specific	-	-	0.00588338	-	-
SLA800006	3	51.11	PT specific	-	-	-	0.00190102	-
SLA801803	3	53.93	FWt specific	-	0.0038465	-	-	-
SLA816375	3	53.94	FWt specific	-	0.0038465	-	-	-
SLA772461	3	53.95	FWt specific	-	0.0038465	-	-	-
SLA769799	3	53.95	FWt specific	-	0.0038465	-	-	-
SLA788747	3	54.02	FWt specific	-	0.00817938	-	-	-
SLA786191	3	56.46	FWt specific	-	0.0083613	-	-	-
SLA784164	3	56.47	FWt specific	-	0.00584173	-	-	-
SLA770616	3	56.64	FW specific	0.00613356	-	-	-	-
SLA785020	3	56.88	FWt specific	-	0.00575059	-	-	-
SLA799637	3	57.64	FWt specific	-	0.00839067	-	-	-
SLA798198	3	57.64	PT specific	-	-	-	0.00636092	-
SLA788559	3	57.67	PT specific	-	-	-	0.00430474	-
SLA789937	3	57.68	FWt specific	-	0.00281757	-	-	-
SLA813435	3	57.68	FWt specific	-	0.00793637	-	-	-
SLA792066	3	57.68	FWt specific	-	0.00389345	-	-	-
SLA768440	3	57.68	FWt specific	-	0.00246812	-	-	-
SLA770868	3	57.68	FWt specific	-	0.00249772	-	-	-
SLA786486	3	57.69	FWt specific	-	0.00208948	-	-	-
SLA809513	3	57.69	FWt specific	-	0.00425163	-	-	-
SLA787478	3	57.69	FWt specific	-	0.00489566	-	-	-
SLA771110	3	57.69	FWt specific	-	0.00591578	-	-	-
SLA775237	3	57.69	FWt specific	-	0.00425163	-	-	-
SLA796804	3	57.7	FWt specific	-	0.0073172	-	-	-
SLA791030	3	57.71	FWt specific	-	0.00336163	-	-	-
SLA816292	3	57.72	FWt specific	-	0.00622128	-	-	-
SLA788204	3	57.78	FH specific	-	-	0.000502494	-	-
SLA807146	3	57.79	FWt specific	-	0.00760556	-	-	-
SLA778176	3	57.81	FWt specific	-	0.00376885	-	-	-
SLA813750	3	57.98	Common	0.00802592	0.00760282	0.00205974	-	-
SLA792872	3	58.01	Common	0.00724105	0.00379169	0.00344175	-	-
SLA783940	3	58.01	FWt specific	-	0.00721611	-	-	-
SLA814223	3	59.47	FH specific	-	-	0.00412434	-	-
SLA791294	3	59.52	FH specific	-	-	0.00481755	-	-
SLA807425	3	59.53	FH specific	-	-	0.00412194	-	-
SLA801397	3	59.59	FWt specific	-	0.00555618	-	-	-
SLA781579	3	59.95	Common	0.00384729	0.000525197	-	-	-
SLA804792	3	59.99	FW specific	0.00177073	-	-	-	-
SLA814562	3	60.01	Common	0.00284414	0.000910687	-	-	-
SLA781284	3	60.18	FWt specific	-	0.00805996	-	-	-
SLA779558	3	60.97	FH specific	-	-	0.00483915	-	-
SLA796975	3	61.88	Common	-	0.00442977	-	0.0065848	-
SLA770547	3	61.89	PT specific	-	-	-	0.00311044	-
SLA812598	4	0.26	Common	0.0013604	0.000106419	-	-	-
SLA811603	4	0.7	FH specific	-	-	0.000761793	-	-
SLA773282	4	0.7	FW specific	0.00708284	-	-	-	-
SLA818681	4	0.7	FW specific	0.00156545	-	-	-	-
SLA810943	4	0.7	FW specific	0.00612959	-	-	-	-
SLA789178	4	0.7	FW specific	0.00612959	-	-	-	-
SLA799996	4	0.71	FW specific	0.00511131	-	-	-	-
SLA784528	4	0.72	Common	0.00549253	-	0.00284914	-	-
SLA818609	4	0.72	FW specific	0.00780574	-	-	-	-
SLA775976	4	0.72	FW specific	0.00629655	-	-	-	-
SLA812189	4	0.74	FW specific	0.0077741	-	-	-	-
SLA774451	4	0.74	FW specific	0.00786731	-	-	-	-
SLA769396	4	0.74	FW specific	0.00671401	-	-	-	-
SLA798726	4	2.09	Common	0.0028937	0.00256957	-	-	-
SLA782251	4	2.79	Common	0.00326416	0.00423229	0.000587164	0.000479215	-
SLA787255	4	2.92	PT specific	-	-	-	0.000674775	-
SLA798303	4	2.94	PT specific	-	-	-	0.000764575	-
SLA797833	4	2.95	FH specific	-	-	0.00550634	-	-
SLA799718	4	2.95	FH specific	-	-	0.00454582	-	-
SLA775404	4	2.96	FH specific	-	-	0.0026828	-	-
SLA801380	4	2.96	FH specific	-	-	0.00434226	-	-
SLA770502	4	2.96	FH specific	-	-	0.00434226	-	-
SLA795101	4	2.96	Common	-	-	0.00248944	0.00401899	-
SLA783695	4	2.96	Common	-	-	0.00248944	0.00401899	-
SLA802196	4	2.97	Common	-	-	0.00248944	0.00401899	-
SLA784642	4	2.97	Common	-	-	0.00294764	0.00604458	-
SLA800853	4	3.21	PT specific	-	-	-	0.00607348	-
SLA779826	4	3.41	FWt specific	-	0.00535269	-	-	-
SLA788875	4	3.49	FWt specific	-	0.0026959	-	-	-
SLA793416	4	3.49	FWt specific	-	0.00599484	-	-	-
SLA801893	4	3.51	FWt specific	-	0.00417619	-	-	-
SLA785699	4	3.51	PT specific	-	-	-	0.0029246	-
SLA787183	4	3.55	FWt specific	-	0.00711108	-	-	-
SLA782297	4	5.27	FW specific	0.00473348	-	-	-	-
SLA779496	4	5.27	FW specific	0.000771962	-	-	-	-
SLA794633	4	5.29	FW specific	0.00511304	-	-	-	-
SLA795321	4	5.53	FW specific	0.00559071	-	-	-	-
SLA796195	4	5.75	FW specific	0.00285547	-	-	-	-
SLA817767	4	6.49	PT specific	-	-	-	0.00515739	-
SLA775355	4	6.49	PT specific	-	-	-	0.000360385	-
SLA814778	4	11.01	FH specific	-	-	0.00650014	-	-
SLA811835	4	53.57	Brix specific	-	-	-	-	0.00471372
SLA809608	4	54.55	PT specific	-	-	-	0.00585856	-
SLA798006	4	54.58	FH specific	-	-	0.00291927	-	-
SLA793121	4	54.59	FH specific	-	-	0.00182538	-	-
SLA782381	4	55.39	FH specific	-	-	0.00634529	-	-
SLA814637	4	55.41	FH specific	-	-	0.00414322	-	-
SLA800223	4	55.46	FH specific	-	-	0.00300286	-	-
SLA815286	4	56.13	Common	-	0.00747617	0.00699531	-	-
SLA803829	4	56.55	Brix specific	-	-	-	-	0.00309444
SLA807936	4	57.4	FH specific	-	-	0.0053484	-	-
SLA803036	4	57.91	FWt specific	-	0.00671736	-	-	-
SLA817895	4	57.96	FH specific	-	-	0.00594911	-	-
SLA796219	4	58.63	PT specific	-	-	-	0.000125123	-
SLA777311	4	58.75	PT specific	-	-	-	1.05491e-08	-
SLA818431	4	58.8	PT specific	-	-	-	0.00142034	-
SLA791729	4	59.26	FH specific	-	-	0.000371833	-	-
SLA813757	4	59.3	PT specific	-	-	-	0.00168092	-
SLA796040	4	59.3	PT specific	-	-	-	0.00366742	-
SLA817597	4	59.39	FW specific	0.00495531	-	-	-	-
SLA812112	4	59.52	FW specific	0.00328762	-	-	-	-
SLA778880	4	60.01	FWt specific	-	0.00562758	-	-	-
SLA782556	4	60.02	FWt specific	-	0.00376051	-	-	-
SLA797203	4	60.25	FW specific	0.00799944	-	-	-	-
SLA815677	4	60.59	FH specific	-	-	0.00428497	-	-
SLA776498	4	60.59	FH specific	-	-	0.00198346	-	-
SLA777313	4	60.6	FW specific	0.00375284	-	-	-	-
SLA773311	4	60.61	FW specific	0.00577087	-	-	-	-
SLA813700	5	1.72	Brix specific	-	-	-	-	0.00391712
SLA782011	5	3.49	Common	-	-	0.00221172	-	0.00178224
SLA789319	5	3.68	PT specific	-	-	-	0.00263115	-
SLA809081	5	3.72	FW specific	2.41344e-05	-	-	-	-
SLA789156	5	3.73	Common	-	-	0.00614026	-	0.00395396
SLA779812	5	3.8	PT specific	-	-	-	0.00328161	-
SLA788129	5	3.83	FH specific	-	-	0.000578396	-	-
SLA817368	5	3.86	Common	0.0036091	-	0.00325554	-	-
SLA805949	5	3.88	FH specific	-	-	0.00565538	-	-
SLA797109	5	3.88	FWt specific	-	0.00279718	-	-	-
SLA777975	5	3.97	FW specific	0.00767061	-	-	-	-
SLA805826	5	3.98	FW specific	0.00220895	-	-	-	-
SLA779053	5	7.82	Common	0.00143182	0.00100904	-	-	-
SLA797289	5	58.47	FWt specific	-	0.00222029	-	-	-
SLA805429	5	58.59	Common	0.00478722	0.000830709	-	-	-
SLA785650	5	60.85	Brix specific	-	-	-	-	0.000516059
SLA793122	5	60.91	FH specific	-	-	0.00239433	-	-
SLA770758	5	60.95	Common	-	-	0.000277904	-	0.00212654
SLA811030	5	61.01	PT specific	-	-	-	0.00308393	-
SLA811089	5	61.01	Common	-	-	0.00398771	0.00253609	-
SLA777712	5	61.18	FH specific	-	-	0.00336126	-	-
SLA780064	5	62.33	FH specific	-	-	0.00256821	-	-
SLA774734	5	62.35	FH specific	-	-	0.000166012	-	-
SLA779463	5	62.35	Common	-	-	0.000584146	0.00067067	-
SLA769820	5	62.35	FH specific	-	-	0.000224039	-	-
SLA784886	5	62.35	FH specific	-	-	0.000354775	-	-
SLA784480	5	62.35	FH specific	-	-	0.000194622	-	-
SLA780863	5	62.35	FH specific	-	-	0.000229032	-	-
SLA817766	5	62.35	FH specific	-	-	0.00615077	-	-
SLA783880	5	62.35	FH specific	-	-	0.000118989	-	-
SLA814509	5	62.35	FH specific	-	-	0.00198242	-	-
SLA771504	5	62.36	FH specific	-	-	0.000503668	-	-
SLA787794	5	62.37	FH specific	-	-	0.000885277	-	-
SLA776432	5	62.39	FH specific	-	-	0.000885277	-	-
SLA806493	5	62.42	FH specific	-	-	0.00155083	-	-
SLA786852	5	62.42	FH specific	-	-	0.00155083	-	-
SLA802039	5	63.52	PT specific	-	-	-	0.00466028	-
SLA774825	6	0.52	PT specific	-	-	-	0.00106307	-
SLA788155	6	2.11	FH specific	-	-	0.000197564	-	-
SLA773242	6	2.89	FH specific	-	-	0.00594454	-	-
SLA802839	6	27.92	Brix specific	-	-	-	-	0.00371818
SLA793154	6	28.02	Brix specific	-	-	-	-	0.00491674
SLA794086	6	29.65	FH specific	-	-	0.00176918	-	-
SLA785007	6	29.75	PT specific	-	-	-	0.00230407	-
SLA814092	6	29.83	Common	0.0078561	-	-	0.00304659	-
SLA816694	6	29.97	FWt specific	-	0.00479043	-	-	-
SLA787561	6	30.08	PT specific	-	-	-	0.00233344	-
SLA767641	6	30.08	PT specific	-	-	-	0.00654093	-
SLA776743	6	30.09	PT specific	-	-	-	0.00452724	-
SLA784980	6	30.21	PT specific	-	-	-	0.0049205	-
SLA791892	6	32.95	FWt specific	-	0.00836592	-	-	-
SLA779535	6	33.51	FH specific	-	-	0.00644709	-	-
SLA780309	6	33.94	PT specific	-	-	-	0.00496432	-
SLA792856	6	36.89	PT specific	-	-	-	0.00419416	-
SLA814939	6	36.91	PT specific	-	-	-	0.00416298	-
SLA810429	6	36.91	PT specific	-	-	-	0.0026219	-
SLA810391	6	36.91	PT specific	-	-	-	0.0026219	-
SLA814793	6	37.03	PT specific	-	-	-	0.00232471	-
SLA780753	6	37.04	PT specific	-	-	-	0.00588395	-
SLA793945	6	37.04	PT specific	-	-	-	0.00528215	-
SLA776109	6	38.98	FH specific	-	-	0.00636713	-	-
SLA806933	6	41.21	FW specific	0.00219969	-	-	-	-
SLA802211	6	45.14	FW specific	0.00623584	-	-	-	-
SLA795690	6	45.14	FW specific	0.00753689	-	-	-	-
SLA800357	6	45.18	FH specific	-	-	0.0024202	-	-
SLA813371	6	45.69	Common	0.000146652	0.000169074	-	-	-
SLA769020	6	45.74	Common	0.00131241	0.00124118	-	-	-
SLA810635	6	45.9	Brix specific	-	-	-	-	0.0038308
SLA816381	7	2.45	FW specific	0.000919628	-	-	-	-
SLA800457	7	2.47	FW specific	0.00116714	-	-	-	-
SLA769329	7	3.21	FW specific	0.00802061	-	-	-	-
SLA783136	7	3.27	FW specific	0.00353365	-	-	-	-
SLA816984	7	3.27	Brix specific	-	-	-	-	0.00510157
SLA812326	7	3.28	FW specific	0.00225606	-	-	-	-
SLA789155	7	3.31	FW specific	0.00630328	-	-	-	-
SLA784773	7	3.37	Common	0.000822895	0.00305437	-	-	-
SLA792518	7	3.55	Brix specific	-	-	-	-	0.00507909
SLA817444	7	3.63	Brix specific	-	-	-	-	0.00067723
SLA775935	7	3.64	Brix specific	-	-	-	-	0.00172218
SLA787892	7	55.22	PT specific	-	-	-	0.00591197	-
SLA806413	7	57.88	Brix specific	-	-	-	-	0.00136422
SLA787025	7	58.13	Brix specific	-	-	-	-	0.00353094
SLA814727	7	60.03	FW specific	0.00455466	-	-	-	-
SLA806417	7	61.59	FWt specific	-	0.00167217	-	-	-
SLA783493	7	62.24	PT specific	-	-	-	0.000438516	-
SLA810232	7	62.75	Common	0.00735413	0.0055416	-	-	-
SLA796390	7	63.37	PT specific	-	-	-	0.00565012	-
SLA800320	7	63.38	PT specific	-	-	-	0.00592389	-
SLA794977	8	0.99	FH specific	-	-	0.00317498	-	-
SLA811337	8	4.37	FH specific	-	-	0.00674894	-	-
SLA783890	8	5.27	FWt specific	-	0.00218706	-	-	-
SLA787242	8	9.9	FWt specific	-	0.00853091	-	-	-
SLA768333	8	12.81	FWt specific	-	0.0062314	-	-	-
SLA808676	8	21.36	FWt specific	-	0.00711901	-	-	-
SLA811325	8	28.02	FWt specific	-	0.00678789	-	-	-
SLA767971	8	28.44	FWt specific	-	0.00861547	-	-	-
SLA784081	8	35.05	FWt specific	-	0.0080676	-	-	-
SLA784099	8	37.07	FWt specific	-	0.0080167	-	-	-
SLA785001	8	38.08	FWt specific	-	0.00181197	-	-	-
SLA796013	8	39.24	FH specific	-	-	0.00425181	-	-
SLA779623	8	39.82	FWt specific	-	0.00693804	-	-	-
SLA792672	8	44.28	FWt specific	-	0.00506704	-	-	-
SLA801003	8	46.46	FH specific	-	-	1.6315e-09	-	-
SLA813825	8	47.27	FWt specific	-	0.00736573	-	-	-
SLA786548	8	47.51	FH specific	-	-	0.0032096	-	-
SLA801303	8	53.41	PT specific	-	-	-	0.00186264	-
SLA809023	8	53.59	FWt specific	-	0.00675205	-	-	-
SLA770208	8	53.59	FWt specific	-	0.00482639	-	-	-
SLA786915	8	53.59	PT specific	-	-	-	0.00115244	-
SLA768834	8	53.59	FWt specific	-	0.00288248	-	-	-
SLA772140	8	54.78	Common	0.00114903	1.94649e-05	-	-	-
SLA806895	8	55.15	PT specific	-	-	-	0.00275227	-
SLA798998	8	58.13	FWt specific	-	0.0045882	-	-	-
SLA812670	8	58.71	Common	0.00775567	-	-	0.00164781	-
SLA781816	8	58.75	FH specific	-	-	0.000291499	-	-
SLA799131	8	58.75	Common	-	-	5.13542e-06	0.0038698	-
SLA816154	8	58.83	FH specific	-	-	0.00363226	-	-
SLA817693	8	61.59	Brix specific	-	-	-	-	0.000644185
SLA802708	9	0.67	PT specific	-	-	-	0.00583483	-
SLA788968	9	0.71	FW specific	0.00661877	-	-	-	-
SLA772909	9	0.74	FW specific	0.00273395	-	-	-	-
SLA814786	9	0.76	PT specific	-	-	-	0.00354573	-
SLA785975	9	0.77	PT specific	-	-	-	5.16794e-05	-
SLA771594	9	0.77	PT specific	-	-	-	5.16794e-05	-
SLA796357	9	0.78	PT specific	-	-	-	0.00023415	-
SLA777282	9	0.78	PT specific	-	-	-	5.16794e-05	-
SLA782236	9	0.78	PT specific	-	-	-	5.16794e-05	-
SLA785564	9	0.78	PT specific	-	-	-	0.00142643	-
SLA798731	9	0.78	PT specific	-	-	-	0.00446434	-
SLA803859	9	0.79	PT specific	-	-	-	8.65864e-05	-
SLA810813	9	0.79	PT specific	-	-	-	8.65864e-05	-
SLA801460	9	0.79	PT specific	-	-	-	8.65864e-05	-
SLA804038	9	0.79	PT specific	-	-	-	0.000383978	-
SLA781525	9	0.79	PT specific	-	-	-	8.65864e-05	-
SLA773718	9	0.79	PT specific	-	-	-	0.000383978	-
SLA784089	9	0.8	PT specific	-	-	-	8.65864e-05	-
SLA788740	9	0.82	PT specific	-	-	-	0.000170479	-
SLA780292	9	0.82	PT specific	-	-	-	8.65864e-05	-
SLA772402	9	0.83	PT specific	-	-	-	8.65864e-05	-
SLA804287	9	0.84	PT specific	-	-	-	0.000383978	-
SLA780556	9	0.85	PT specific	-	-	-	0.000383978	-
SLA807744	9	0.85	PT specific	-	-	-	0.000383978	-
SLA788011	9	0.85	PT specific	-	-	-	0.000392697	-
SLA800498	9	0.85	PT specific	-	-	-	8.65864e-05	-
SLA803097	9	0.85	PT specific	-	-	-	8.65864e-05	-
SLA796300	9	0.86	PT specific	-	-	-	8.65864e-05	-
SLA811264	9	0.86	PT specific	-	-	-	8.65864e-05	-
SLA785614	9	0.86	PT specific	-	-	-	0.00405244	-
SLA789052	9	0.98	PT specific	-	-	-	0.0050001	-
SLA799199	9	2.33	PT specific	-	-	-	0.00315064	-
SLA789064	9	2.33	PT specific	-	-	-	0.00194935	-
SLA795355	9	2.64	PT specific	-	-	-	0.005341	-
SLA777551	9	2.64	PT specific	-	-	-	0.00035026	-
SLA778598	9	2.64	PT specific	-	-	-	0.00630782	-
SLA783570	9	2.64	PT specific	-	-	-	0.00444802	-
SLA808297	9	2.64	PT specific	-	-	-	0.00444802	-
SLA773485	9	2.95	FW specific	0.00293916	-	-	-	-
SLA791857	9	3.48	Common	0.00557617	0.00283226	-	-	-
SLA792129	9	3.5	PT specific	-	-	-	0.00365693	-
SLA790999	9	3.55	Common	-	0.00441399	-	0.00495553	-
SLA815217	9	3.88	Brix specific	-	-	-	-	0.00446003
SLA816247	9	4	FWt specific	-	0.0058157	-	-	-
SLA777429	9	5.34	FH specific	-	-	0.00172723	-	-
SLA776017	9	5.71	FH specific	-	-	0.000821806	-	-
SLA805755	9	5.71	FW specific	0.00454703	-	-	-	-
SLA790260	9	5.72	FW specific	0.00385594	-	-	-	-
SLA817840	9	6.47	FH specific	-	-	0.000306367	-	-
SLA818736	9	6.48	Common	-	-	0.000688376	0.000174181	-
SLA789308	9	6.51	FH specific	-	-	0.00367187	-	-
SLA784222	9	6.53	PT specific	-	-	-	0.00196303	-
SLA815317	9	6.55	Common	-	-	0.0011858	0.000385758	0.00388628
SLA777284	9	6.56	Common	-	-	0.00196587	-	0.00242736
SLA773814	9	6.57	FH specific	-	-	0.00626382	-	-
SLA809199	9	6.6	FH specific	-	-	0.00461432	-	-
SLA818077	9	6.61	Common	-	-	0.0046585	0.00245702	-
SLA813943	9	9.3	FH specific	-	-	0.00343534	-	-
SLA815004	9	53.33	Common	-	-	0.00281564	-	0.00350051
SLA812628	9	61.91	FH specific	-	-	0.00482253	-	-
SLA785244	9	61.92	Brix specific	-	-	-	-	0.00383548
SLA767803	9	61.92	Brix specific	-	-	-	-	0.00390773
SLA799233	9	63.18	FW specific	0.00676257	-	-	-	-
SLA817246	9	63.34	Common	0.00311065	0.00107117	-	0.000721382	-
SLA802180	9	63.39	Common	0.00115301	0.00118086	-	-	-
SLA811694	9	63.4	Common	0.00308627	0.00773891	-	-	-
SLA817469	9	66.8	Common	0.0078702	0.0009668	-	-	-
SLA798863	9	67.27	PT specific	-	-	-	0.00583034	-
SLA814229	9	67.27	PT specific	-	-	-	0.00385081	-
SLA815592	9	67.27	PT specific	-	-	-	0.00182758	-
SLA774528	10	2.42	FH specific	-	-	0.00119877	-	-
SLA809985	10	3.14	FW specific	0.00318871	-	-	-	-
SLA780503	10	3.5	FW specific	0.00784977	-	-	-	-
SLA793675	10	4.63	Common	-	-	0.00484729	0.0045383	-
SLA806870	10	8.1	FH specific	-	-	0.000497431	-	-
SLA780957	10	8.22	FH specific	-	-	0.00264259	-	-
SLA814913	10	12.98	FH specific	-	-	0.00372579	-	-
SLA774271	10	16.83	Brix specific	-	-	-	-	0.00543101
SLA770601	10	52.44	FW specific	0.00602521	-	-	-	-
SLA778459	10	52.57	Common	0.0016181	-	0.00612316	-	-
SLA814190	10	52.57	Common	0.0016181	-	0.00612316	-	-
SLA800819	10	52.57	Common	0.00156029	-	0.00627549	-	-
SLA795977	10	52.57	Common	0.00282984	-	0.00327016	-	-
SLA814722	10	52.57	FW specific	0.000874628	-	-	-	-
SLA776392	10	52.57	Common	0.0016181	-	0.00612316	-	-
SLA782670	10	52.57	Common	0.000901298	-	0.00457855	-	-
SLA806235	10	58.32	Common	0.0015781	0.000290218	-	-	-
SLA769173	10	58.37	Common	0.00373466	0.0010937	-	-	-
SLA782126	10	58.97	FH specific	-	-	0.0066093	-	-
SLA781295	10	59.07	Common	0.00470066	-	0.000390025	-	-
SLA797585	10	59.07	FH specific	-	-	0.00191632	-	-
SLA798521	10	59.08	FH specific	-	-	0.00622304	-	-
SLA769689	10	59.08	FH specific	-	-	0.0040736	-	-
SLA794548	10	59.08	FH specific	-	-	0.00354846	-	-
SLA803875	10	59.08	Common	0.00422365	-	0.000736359	-	-
SLA807301	10	59.08	FH specific	-	-	0.00111419	-	-
SLA780223	10	59.09	Common	0.00468209	-	0.00135468	-	-
SLA816360	10	59.99	FWt specific	-	0.00428899	-	-	-
SLA818134	10	59.99	FH specific	-	-	0.000658094	-	-
SLA801794	10	60.57	FW specific	0.00604428	-	-	-	-
SLA812271	10	62.39	FW specific	6.67463e-05	-	-	-	-
SLA813710	10	62.55	FW specific	0.00488328	-	-	-	-
SLA769476	10	62.69	FW specific	0.00270231	-	-	-	-
SLA794739	10	62.69	Common	0.00115943	0.00499692	-	-	-
SLA808008	10	62.7	FW specific	0.00343399	-	-	-	-
SLA793021	10	62.7	FW specific	0.00200241	-	-	-	-
SLA775710	10	62.71	FW specific	0.00200241	-	-	-	-
SLA789183	10	62.71	FW specific	0.00200241	-	-	-	-
SLA776290	10	62.72	FW specific	0.00281384	-	-	-	-
SLA792432	10	62.72	FW specific	0.00200241	-	-	-	-
SLA791731	10	62.72	FW specific	0.00200241	-	-	-	-
SLA791224	10	62.72	FW specific	0.00419365	-	-	-	-
SLA780807	10	62.72	FW specific	0.00419365	-	-	-	-
SLA800935	10	62.72	FW specific	0.00208366	-	-	-	-
SLA782324	10	62.72	FW specific	0.00200241	-	-	-	-
SLA799847	10	62.75	FH specific	-	-	0.00207831	-	-
SLA782714	10	64.82	FH specific	-	-	0.00371032	-	-
SLA810923	11	4.27	FWt specific	-	0.00292164	-	-	-
SLA776583	11	4.27	Common	0.00383582	-	0.00356277	-	0.00321961
SLA796749	11	4.27	FWt specific	-	0.00562704	-	-	-
SLA767991	11	4.28	FWt specific	-	0.00562704	-	-	-
SLA768630	11	4.28	FWt specific	-	0.00797992	-	-	-
SLA818405	11	4.28	FW specific	0.00595584	-	-	-	-
SLA809687	11	4.28	FWt specific	-	0.00487405	-	-	-
SLA782971	11	4.28	FWt specific	-	0.00373653	-	-	-
SLA802918	11	4.55	FH specific	-	-	0.00664082	-	-
SLA813110	11	4.58	FWt specific	-	0.00340591	-	-	-
SLA783492	11	4.67	FH specific	-	-	0.0028558	-	-
SLA769382	11	4.77	FH specific	-	-	0.00617877	-	-
SLA804216	11	4.85	Brix specific	-	-	-	-	0.00349856
SLA795750	11	4.85	Brix specific	-	-	-	-	0.00240592
SLA779316	11	4.85	Brix specific	-	-	-	-	0.00467464
SLA785890	11	4.85	Brix specific	-	-	-	-	0.00279215
SLA778830	11	4.86	Brix specific	-	-	-	-	0.00530201
SLA812906	11	4.86	Brix specific	-	-	-	-	0.00264525
SLA790124	11	4.86	Brix specific	-	-	-	-	0.00503971
SLA782443	11	4.94	Brix specific	-	-	-	-	0.00232433
SLA793472	11	5.82	Brix specific	-	-	-	-	0.00159986
SLA769583	11	5.89	Brix specific	-	-	-	-	0.00420865
SLA799342	11	5.91	Brix specific	-	-	-	-	0.000693048
SLA814644	11	6.45	FWt specific	-	0.00694493	-	-	-
SLA816276	11	8.28	FH specific	-	-	0.00415141	-	-
SLA770269	11	14.41	FH specific	-	-	0.000722016	-	-
SLA768739	11	14.93	FH specific	-	-	0.00366029	-	-
SLA779855	11	34.54	FH specific	-	-	0.000349879	-	-
SLA818443	11	48.46	PT specific	-	-	-	0.00262481	-
SLA775427	11	48.74	FH specific	-	-	0.00012678	-	-
SLA815581	11	48.74	FH specific	-	-	0.00119159	-	-
SLA806723	11	48.79	FH specific	-	-	0.00451696	-	-
SLA778060	11	48.91	Brix specific	-	-	-	-	0.00119699
SLA769337	11	49.08	Brix specific	-	-	-	-	0.00488016
SLA767738	11	49.2	Brix specific	-	-	-	-	0.00224225
SLA784459	11	49.7	Brix specific	-	-	-	-	0.00376557
SLA798934	11	50.19	PT specific	-	-	-	0.00524585	-
SLA782991	11	50.65	FW specific	0.000703246	-	-	-	-
SLA788275	11	51.09	Common	0.000238313	0.00015802	-	-	-
SLA795671	11	51.28	Common	0.000237996	0.00695206	-	-	-
SLA791677	11	51.3	PT specific	-	-	-	0.00349949	-
SLA807517	11	51.88	FWt specific	-	0.00156057	-	-	-
SLA771270	11	51.92	FWt specific	-	0.000861268	-	-	-
SLA789993	11	52.02	FWt specific	-	0.000257189	-	-	-
SLA777698	11	52.06	FWt specific	-	0.00597314	-	-	-
SLA793724	11	52.07	FWt specific	-	0.0030672	-	-	-
SLA785667	11	52.13	FWt specific	-	0.00679232	-	-	-
SLA808639	11	52.14	FWt specific	-	1.67841e-08	-	-	-
SLA793196	11	52.14	FW specific	0.000123698	-	-	-	-
SLA807952	11	52.14	FW specific	0.000281496	-	-	-	-
SLA788734	11	52.14	Common	0.000945198	0.00827483	-	-	-
SLA805887	11	52.14	FW specific	0.00211194	-	-	-	-
SLA800773	11	52.14	Common	0.00281546	0.00726628	-	0.00286224	-
SLA787434	11	52.14	Common	4.29056e-05	5.51285e-13	-	-	-
SLA804295	11	52.15	FW specific	0.00746885	-	-	-	-
SLA777575	11	52.15	FH specific	-	-	0.0019593	-	-
SLA799502	11	52.18	FWt specific	-	0.0010352	-	-	-
SLA789925	11	52.21	FWt specific	-	0.000791432	-	-	-
SLA777155	11	52.29	FWt specific	-	0.000222981	-	-	-
SLA767564	12	1.1	FW specific	0.0071863	-	-	-	-
SLA814719	12	1.58	FWt specific	-	0.00324175	-	-	-
SLA804475	12	1.65	FWt specific	-	0.00817033	-	-	-
SLA809879	12	1.66	Brix specific	-	-	-	-	0.00314315
SLA806491	12	1.78	Brix specific	-	-	-	-	0.00111319
SLA773228	12	1.81	Brix specific	-	-	-	-	0.00138948
SLA814782	12	1.81	Common	-	0.00381492	-	-	0.00125572
SLA785622	12	1.81	Brix specific	-	-	-	-	0.00557551
SLA795970	12	1.81	Brix specific	-	-	-	-	0.00434211
SLA798908	12	1.81	Brix specific	-	-	-	-	0.00230984
SLA780700	12	1.81	Brix specific	-	-	-	-	0.000276138
SLA774308	12	1.81	FWt specific	-	0.00508432	-	-	-
SLA806205	12	1.82	Brix specific	-	-	-	-	0.00218935
SLA802463	12	1.82	Brix specific	-	-	-	-	0.00119179
SLA794216	12	1.82	Brix specific	-	-	-	-	0.00552004
SLA809366	12	1.82	Common	-	0.00793322	-	-	0.00442109
SLA780704	12	1.82	Brix specific	-	-	-	-	0.0026003
SLA787632	12	1.82	Brix specific	-	-	-	-	0.0026003
SLA788023	12	1.83	Common	-	0.00479494	-	-	0.00526291
SLA808693	12	1.83	Common	-	0.00681877	-	-	0.00136767
SLA804251	12	1.83	Brix specific	-	-	-	-	0.00201247
SLA794450	12	1.83	Brix specific	-	-	-	-	0.00369379
SLA783165	12	1.83	Brix specific	-	-	-	-	0.00201247
SLA804040	12	1.83	Brix specific	-	-	-	-	0.00378615
SLA803123	12	1.83	Brix specific	-	-	-	-	0.00161356
SLA802017	12	1.83	Common	-	0.00545968	-	-	0.00179103
SLA801114	12	1.84	Brix specific	-	-	-	-	0.00119179
SLA786335	12	1.84	Brix specific	-	-	-	-	0.0026003
SLA773305	12	1.84	Brix specific	-	-	-	-	0.0026003
SLA802003	12	1.85	Brix specific	-	-	-	-	0.00243275
SLA802514	12	1.85	Brix specific	-	-	-	-	0.00268397
SLA806725	12	1.85	Brix specific	-	-	-	-	0.00229709
SLA795408	12	1.85	Brix specific	-	-	-	-	0.00268397
SLA772975	12	1.85	Brix specific	-	-	-	-	0.00314678
SLA772968	12	1.85	Brix specific	-	-	-	-	0.00306571
SLA772940	12	1.86	Brix specific	-	-	-	-	0.00306571
SLA798950	12	1.86	Common	-	0.00638361	-	-	0.00422355
SLA813593	12	1.86	Brix specific	-	-	-	-	0.00119425
SLA806188	12	1.86	Common	-	0.00658163	-	-	0.00052638
SLA782211	12	1.86	Brix specific	-	-	-	-	0.00308151
SLA799689	12	1.87	Brix specific	-	-	-	-	0.000642859
SLA810629	12	1.87	Common	-	0.003513	-	-	0.000588003
SLA809094	12	1.87	Common	-	0.0051436	-	-	0.000592116
SLA806380	12	1.87	Common	-	0.00382596	-	-	0.000789707
SLA781733	12	1.87	Brix specific	-	-	-	-	0.000257184
SLA796258	12	1.87	Brix specific	-	-	-	-	0.000688303
SLA800648	12	1.87	Brix specific	-	-	-	-	0.000735568
SLA788697	12	1.87	Brix specific	-	-	-	-	0.000291039
SLA797934	12	1.88	Brix specific	-	-	-	-	0.000206635
SLA801916	12	1.88	Brix specific	-	-	-	-	0.0007275
SLA775501	12	1.88	Common	-	0.00619964	-	-	0.000477901
SLA780730	12	1.89	Brix specific	-	-	-	-	0.000579435
SLA777922	12	1.89	Brix specific	-	-	-	-	0.000426513
SLA802261	12	1.89	Common	-	0.00402235	-	-	0.000381221
SLA810329	12	1.89	Common	0.00531798	0.00139027	-	-	0.00142211
SLA773773	12	1.89	Common	-	0.00382865	-	-	0.000491363
SLA795976	12	1.89	Brix specific	-	-	-	-	0.000259786
SLA815796	12	1.89	Common	-	0.00619964	-	-	0.000477901
SLA799942	12	1.89	Common	-	0.0060229	-	-	0.000664849
SLA773515	12	1.89	Common	-	0.00294678	-	-	0.00019977
SLA799047	12	1.9	Common	-	0.00157281	-	-	0.000405943
SLA779595	12	1.9	Common	-	0.0022908	-	-	0.000265494
SLA798907	12	1.9	Common	-	0.00198105	-	-	0.000319403
SLA810094	12	1.9	Common	-	0.0022908	-	-	0.000265494
SLA768068	12	1.9	Common	-	0.0022908	-	-	0.000265494
SLA775099	12	1.9	Brix specific	-	-	-	-	0.000441305
SLA769875	12	1.9	Common	-	0.00350132	-	-	0.000335406
SLA779898	12	1.91	Brix specific	-	-	-	-	0.000286057
SLA779394	12	1.91	Common	-	0.00687884	-	-	0.000239527
SLA818087	12	1.91	Brix specific	-	-	-	-	0.00049994
SLA818143	12	1.91	Common	0.00814526	0.000552021	-	-	0.000876425
SLA782777	12	1.91	Common	-	0.00802097	-	-	0.000369224
SLA814406	12	1.91	Brix specific	-	-	-	-	0.000291039
SLA805317	12	1.92	Brix specific	-	-	-	-	0.000273516
SLA794052	12	1.92	Brix specific	-	-	-	-	0.00028687
SLA815242	12	1.92	Brix specific	-	-	-	-	0.00245796
SLA815149	12	1.92	Brix specific	-	-	-	-	0.000149608
SLA777923	12	1.92	Brix specific	-	-	-	-	0.00234775
SLA790427	12	1.92	Brix specific	-	-	-	-	0.000121631
SLA776487	12	1.93	Brix specific	-	-	-	-	0.000216983
SLA814099	12	1.93	Brix specific	-	-	-	-	0.000156292
SLA776148	12	1.93	Brix specific	-	-	-	-	0.004104
SLA808554	12	1.93	Brix specific	-	-	-	-	0.000203364
SLA782173	12	1.93	Common	-	0.00647502	-	-	0.000519497
SLA796463	12	2.04	Brix specific	-	-	-	-	0.000909665
SLA795577	12	2.59	FW specific	0.00678037	-	-	-	-
SLA779004	12	2.59	FW specific	0.00678037	-	-	-	-
SLA781052	12	3.21	FH specific	-	-	0.000106494	-	-
SLA783517	12	3.66	PT specific	-	-	-	0.00274043	-
SLA776156	12	3.84	PT specific	-	-	-	0.00639913	-
SLA798340	12	3.85	Common	0.00782578	0.00665055	-	-	-
SLA773901	12	3.87	PT specific	-	-	-	0.00624853	-
SLA780958	12	3.87	PT specific	-	-	-	0.00372954	-
SLA771543	12	3.87	FWt specific	-	0.00617185	-	-	-
SLA806482	12	28.7	FWt specific	-	0.00626836	-	-	-
SLA805111	12	47.24	FH specific	-	-	0.00446907	-	-
SLA804670	12	48.37	PT specific	-	-	-	0.00338749	-
SLA791740	12	48.39	PT specific	-	-	-	0.00571542	-
SLA792657	12	48.39	PT specific	-	-	-	0.00401999	-
SLA815782	12	48.57	FH specific	-	-	0.00420791	-	-
SLA807518	12	48.57	FH specific	-	-	0.0049729	-	-
SLA780541	12	48.57	FH specific	-	-	0.00266047	-	-
SLA779029	12	48.57	FH specific	-	-	0.00293098	-	-
SLA768710	12	51.1	Common	-	-	0.00693206	-	0.00481223
SLA801116	12	61.79	FH specific	-	-	0.00182229	-	-
SLA774984	12	61.79	FH specific	-	-	0.00533715	-	-
SLA768484	12	61.8	FH specific	-	-	0.00519174	-	-
SLA777436	12	61.92	PT specific	-	-	-	0.00313097	-
SLA814924	12	62.3	Common	0.00400088	0.00111737	-	-	-
SLA774563	12	62.34	Common	0.000681455	0.000398197	-	-	-
SLA790695	12	62.35	Common	0.00137176	0.000969841	-	-	-
SLA814643	12	62.35	Common	0.000846495	0.000433766	-	-	-
SLA816007	12	62.44	FWt specific	-	0.00179544	-	-	-
SLA786349	12	62.52	FWt specific	-	0.00582511	-	-	-
SLA771475	12	62.56	FWt specific	-	0.000306547	-	-	-
SLA771109	12	62.56	FWt specific	-	0.00058122	-	-	-
SLA782937	12	62.56	FWt specific	-	0.0010159	-	-	-
SLA789442	12	62.56	FWt specific	-	0.00600678	-	-	-
SLA815904	12	62.56	FWt specific	-	0.000556911	-	-	-
SLA770600	12	62.56	FWt specific	-	0.000502899	-	-	-
SLA814118	12	62.56	FWt specific	-	0.000451668	-	-	-
SLA802673	12	62.56	FWt specific	-	0.00276339	-	-	-
SLA797899	12	62.63	Common	0.00350111	0.00427321	-	-	-
SLA786647	12	62.63	Common	0.00385595	0.00608331	-	-	-
SLA780020	12	62.63	Common	0.00473582	0.00657745	-	-	-
SLA777385	12	62.63	Common	0.00473582	0.00657745	-	-	-
SLA773993	12	62.64	Common	0.00250511	0.00534639	-	-	-
SLA776125	12	62.93	FWt specific	-	0.00736435	-	-	-
SLA787924	12	65.16	PT specific	-	-	-	0.000924675	-
aThe physical map positions of SNP markers were determined using the tomato genome assembly SL4.0
